# Supplementary material for: Integration of overlapping sequences emerges with consolidation through medial prefrontal cortex neural ensembles and hippocampal–cortical connectivity
Source: eLife. 2024 Nov 15;13:e84359. doi: 10.7554/eLife.84359 (PMC11567667; doi:10.7554/eLife.84359)
Supplement: Figure 1—figure supplement 1—source data 1. [file elife-84359-fig1-figsupp1-data1.csv]

subj	expt	day	block	pred	med_rt	prop_omit	acc
102	Behavioral	Remote	1	Predictable	1.03011699352646	0.5	1
102	Behavioral	Remote	1	Unpredictable	0.926368583983276	0.444444444444444	1
102	Behavioral	Remote	2	Predictable	0.959091047989205	0.5	1
102	Behavioral	Remote	2	Unpredictable	1.03364019701257	0.611111111111111	0.857142857142857
102	Behavioral	Remote	3	Predictable	1.04645064199576	0.5	1
102	Behavioral	Remote	3	Unpredictable	0.877442230994347	0.388888888888889	0.818181818181818
102	Behavioral	Remote	4	Predictable	0.956001115031541	0.5	0.916666666666667
102	Behavioral	Remote	4	Unpredictable	1.13431947049685	0.388888888888889	1
102	Behavioral	Remote	5	Predictable	0.787375176500064	0.5	1
102	Behavioral	Remote	5	Unpredictable	0.922140705457423	0.555555555555556	1
102	Behavioral	Remote	6	Predictable	0.785273673478514	0.5	1
102	Behavioral	Remote	6	Unpredictable	0.998242605477572	0.333333333333333	0.75
102	Behavioral	Remote	7	Predictable	0.739061824511737	0.5	1
102	Behavioral	Remote	7	Unpredictable	1.02595865499461	0.388888888888889	1
102	Behavioral	Remote	8	Predictable	0.787253716494888	0.5	1
102	Behavioral	Remote	8	Unpredictable	1.16678489249898	0.444444444444444	1
102	Behavioral	Remote	9	Predictable	0.788870987016707	0.5	1
102	Behavioral	Remote	9	Unpredictable	0.942830290005077	0.5	1
102	Behavioral	Remote	10	Predictable	0.823002664546948	0.5	1
102	Behavioral	Remote	10	Unpredictable	0.870815221045631	0.388888888888889	1
102	Behavioral	Remote	11	Predictable	0.717007162980735	0.5	1
102	Behavioral	Remote	11	Unpredictable	0.958753030456137	0.444444444444444	0.9
102	Behavioral	Remote	12	Predictable	0.801402279990725	0.5	1
102	Behavioral	Remote	12	Unpredictable	0.858093889488373	0.388888888888889	1
102	Behavioral	Remote	13	Predictable	0.777184593025595	0.5	1
102	Behavioral	Remote	13	Unpredictable	0.826914085017052	0.5	1
102	Behavioral	Remote	14	Predictable	0.769824873481411	0.5	1
102	Behavioral	Remote	14	Unpredictable	0.964423822064419	0.611111111111111	1
102	Behavioral	Remote	15	Predictable	0.76932946650777	0.5	1
102	Behavioral	Remote	15	Unpredictable	0.831724037067034	0.5	1
102	Behavioral	Remote	16	Predictable	0.785355815547518	0.5	1
102	Behavioral	Remote	16	Unpredictable	1.07844136701897	0.555555555555556	0.875
102	Behavioral	Recent	1	Predictable	0.8268570175278	0.5	0.916666666666667
102	Behavioral	Recent	1	Unpredictable	0.934970705478918	0.555555555555556	1
102	Behavioral	Recent	2	Predictable	0.896383499028161	0.5	0.916666666666667
102	Behavioral	Recent	2	Unpredictable	1.18845501600299	0.555555555555556	0.875
102	Behavioral	Recent	3	Predictable	0.873172598017846	0.5	1
102	Behavioral	Recent	3	Unpredictable	1.02001293405192	0.333333333333333	1
102	Behavioral	Recent	4	Predictable	1.06200118403649	0.5	1
102	Behavioral	Recent	4	Unpredictable	0.902196732989978	0.5	1
102	Behavioral	Recent	5	Predictable	0.749725016008597	0.5	0.916666666666667
102	Behavioral	Recent	5	Unpredictable	0.789918770489749	0.555555555555556	1
102	Behavioral	Recent	6	Predictable	0.667313544487115	0.5	1
102	Behavioral	Recent	6	Unpredictable	0.69227238651365	0.444444444444444	0.9
102	Behavioral	Recent	7	Predictable	0.710085126454942	0.5	1
102	Behavioral	Recent	7	Unpredictable	0.979097799514421	0.611111111111111	0.857142857142857
102	Behavioral	Recent	8	Predictable	0.84117652400164	0.5	1
102	Behavioral	Recent	8	Unpredictable	0.858055955497548	0.5	0.888888888888889
102	Behavioral	Recent	9	Predictable	0.742926610051655	0.5	1
102	Behavioral	Recent	9	Unpredictable	0.863724061462563	0.444444444444444	1
102	Behavioral	Recent	10	Predictable	0.721051757980604	0.5	1
102	Behavioral	Recent	10	Unpredictable	0.99321536446223	0.555555555555556	1
102	Behavioral	Recent	11	Predictable	0.739451453555375	0.5	1
102	Behavioral	Recent	11	Unpredictable	0.903820363979321	0.444444444444444	1
102	Behavioral	Recent	12	Predictable	0.73474470002111	0.5	1
102	Behavioral	Recent	12	Unpredictable	0.815164706029464	0.5	0.777777777777778
102	Behavioral	Recent	13	Predictable	0.679462906962726	0.5	1
102	Behavioral	Recent	13	Unpredictable	0.901022514968645	0.555555555555556	1
102	Behavioral	Recent	14	Predictable	0.71279056998901	0.5	1
102	Behavioral	Recent	14	Unpredictable	0.856123416451738	0.444444444444444	1
102	Behavioral	Recent	15	Predictable	0.662785066466313	0.5	1
102	Behavioral	Recent	15	Unpredictable	0.900184956961311	0.611111111111111	0.714285714285714
102	Behavioral	Recent	16	Predictable	0.720533795945812	0.5	1
102	Behavioral	Recent	16	Unpredictable	1.08658591593848	0.333333333333333	1
103	Behavioral	Remote	1	Predictable	0.970697096025106	0.5	1
103	Behavioral	Remote	1	Unpredictable	0.957200370496139	0.611111111111111	1
103	Behavioral	Remote	2	Predictable	0.976250637497287	0.5	1
103	Behavioral	Remote	2	Unpredictable	0.947579159052112	0.611111111111111	1
103	Behavioral	Remote	3	Predictable	0.927378305525054	0.5	1
103	Behavioral	Remote	3	Unpredictable	0.871561501524411	0.388888888888889	1
103	Behavioral	Remote	4	Predictable	0.815237744536716	0.5	1
103	Behavioral	Remote	4	Unpredictable	0.739030839991756	0.277777777777778	1
103	Behavioral	Remote	5	Predictable	0.898496892477851	0.5	0.916666666666667
103	Behavioral	Remote	5	Unpredictable	0.775810920516961	0.5	1
103	Behavioral	Remote	6	Predictable	0.853062199486885	0.5	1
103	Behavioral	Remote	6	Unpredictable	0.82524904096499	0.5	1
103	Behavioral	Remote	7	Predictable	0.697277753963135	0.5	0.916666666666667
103	Behavioral	Remote	7	Unpredictable	0.767569137504324	0.333333333333333	1
103	Behavioral	Remote	8	Predictable	0.723246168054175	0.5	1
103	Behavioral	Remote	8	Unpredictable	0.744087561499328	0.333333333333333	0.916666666666667
103	Behavioral	Remote	9	Predictable	0.762442650971934	0.5	0.916666666666667
103	Behavioral	Remote	9	Unpredictable	0.894357971497811	0.888888888888889	1
103	Behavioral	Remote	10	Predictable	0.702135175059083	0.5	1
103	Behavioral	Remote	10	Unpredictable	0.840159934014082	0.555555555555556	0.75
103	Behavioral	Remote	11	Predictable	0.827684857009444	0.5	1
103	Behavioral	Remote	11	Unpredictable	0.795997261535377	0.444444444444444	1
103	Behavioral	Remote	12	Predictable	0.904121499450411	0.5	1
103	Behavioral	Remote	12	Unpredictable	0.911562284454704	0.388888888888889	1
103	Behavioral	Remote	13	Predictable	0.823194139520637	0.5	0.916666666666667
103	Behavioral	Remote	13	Unpredictable	0.774904922000133	0.5	1
103	Behavioral	Remote	14	Predictable	0.715900623472407	0.5	1
103	Behavioral	Remote	14	Unpredictable	0.836221710487735	0.388888888888889	1
103	Behavioral	Remote	15	Predictable	0.768311170977541	0.5	1
103	Behavioral	Remote	15	Unpredictable	0.832930138567463	0.666666666666667	0.666666666666667
103	Behavioral	Remote	16	Predictable	0.928850452008191	0.5	1
103	Behavioral	Remote	16	Unpredictable	0.822912103496492	0.444444444444444	1
103	Behavioral	Recent	1	Predictable	0.938348134455737	0.5	1
103	Behavioral	Recent	1	Unpredictable	1.04457456094678	0.666666666666667	0.666666666666667
103	Behavioral	Recent	2	Predictable	0.77598581003258	0.5	1
103	Behavioral	Recent	2	Unpredictable	0.846780312538613	0.388888888888889	0.909090909090909
103	Behavioral	Recent	3	Predictable	0.666494390985463	0.5	1
103	Behavioral	Recent	3	Unpredictable	0.800039359426592	0.5	1
103	Behavioral	Recent	4	Predictable	0.80566779646324	0.5	1
103	Behavioral	Recent	4	Unpredictable	0.921740403049625	0.388888888888889	1
103	Behavioral	Recent	5	Predictable	0.709985606954433	0.5	1
103	Behavioral	Recent	5	Unpredictable	0.768330860533752	0.444444444444444	0.9
103	Behavioral	Recent	6	Predictable	0.766853160981555	0.5	0.833333333333333
103	Behavioral	Recent	6	Unpredictable	0.814053616544697	0.5	0.888888888888889
103	Behavioral	Recent	7	Predictable	0.809249415528029	0.5	0.916666666666667
103	Behavioral	Recent	7	Unpredictable	0.862232290557586	0.555555555555556	0.625
103	Behavioral	Recent	8	Predictable	0.733032489020843	0.5	0.833333333333333
103	Behavioral	Recent	8	Unpredictable	0.768743779044599	0.611111111111111	0.857142857142857
103	Behavioral	Recent	9	Predictable	0.729090947017539	0.5	0.916666666666667
103	Behavioral	Recent	9	Unpredictable	0.780358384014108	0.388888888888889	0.727272727272727
103	Behavioral	Recent	10	Predictable	0.686585339484737	0.5	0.833333333333333
103	Behavioral	Recent	10	Unpredictable	0.84949263400631	0.666666666666667	0.833333333333333
103	Behavioral	Recent	11	Predictable	0.728445318003651	0.5	1
103	Behavioral	Recent	11	Unpredictable	0.787841033481528	0.777777777777778	1
103	Behavioral	Recent	12	Predictable	0.663015861064195	0.5	0.916666666666667
103	Behavioral	Recent	12	Unpredictable	0.80474893504288	0.444444444444444	0.7
103	Behavioral	Recent	13	Predictable	0.742906631552614	0.5	1
103	Behavioral	Recent	13	Unpredictable	0.963287278485951	0.555555555555556	0.625
103	Behavioral	Recent	14	Predictable	0.870105583046098	0.5	1
103	Behavioral	Recent	14	Unpredictable	0.936786173493601	0.222222222222222	0.785714285714286
103	Behavioral	Recent	15	Predictable	0.724481579498388	0.5	1
103	Behavioral	Recent	15	Unpredictable	0.771182532480452	0.5	0.888888888888889
103	Behavioral	Recent	16	Predictable	0.674240372551139	0.5	1
103	Behavioral	Recent	16	Unpredictable	0.76117686094949	0.555555555555556	0.875
104	Behavioral	Remote	1	Predictable	0.850960988434963	0.5	0.75
104	Behavioral	Remote	1	Unpredictable	0.765185964060948	0.444444444444444	0.8
104	Behavioral	Remote	2	Predictable	0.89615445153322	0.5	0.833333333333333
104	Behavioral	Remote	2	Unpredictable	0.800311768660322	0.666666666666667	0.833333333333333
104	Behavioral	Remote	3	Predictable	0.882671113475226	0.5	0.833333333333333
104	Behavioral	Remote	3	Unpredictable	0.802778317476623	0.5	0.888888888888889
104	Behavioral	Remote	4	Predictable	0.865068725426681	0.5	0.75
104	Behavioral	Remote	4	Unpredictable	0.8522539739497	0.666666666666667	0.833333333333333
104	Behavioral	Remote	5	Predictable	0.860781500465237	0.5	0.916666666666667
104	Behavioral	Remote	5	Unpredictable	0.801589538576082	0.388888888888889	0.818181818181818
104	Behavioral	Remote	6	Predictable	0.912207724060863	0.5	1
104	Behavioral	Remote	6	Unpredictable	0.869395347428508	0.5	1
104	Behavioral	Remote	7	Predictable	0.795039333635941	0.5	1
104	Behavioral	Remote	7	Unpredictable	0.776320924516767	0.555555555555556	0.875
104	Behavioral	Remote	8	Predictable	0.815425570006483	0.5	1
104	Behavioral	Remote	8	Unpredictable	0.839575334452092	0.5	0.777777777777778
104	Behavioral	Remote	9	Predictable	0.785374279948883	0.5	1
104	Behavioral	Remote	9	Unpredictable	0.691859223996289	0.555555555555556	1
104	Behavioral	Remote	10	Predictable	0.762691309908405	0.5	1
104	Behavioral	Remote	10	Unpredictable	0.682767555001192	0.611111111111111	0.857142857142857
104	Behavioral	Remote	11	Predictable	0.827847710927017	0.5	1
104	Behavioral	Remote	11	Unpredictable	0.993206736980938	0.555555555555556	0.875
104	Behavioral	Remote	12	Predictable	0.733518785447813	0.5	1
104	Behavioral	Remote	12	Unpredictable	0.88622893334832	0.388888888888889	0.909090909090909
104	Behavioral	Remote	13	Predictable	0.986587179591881	0.5	1
104	Behavioral	Remote	13	Unpredictable	0.761676085414365	0.388888888888889	1
104	Behavioral	Remote	14	Predictable	0.661121082608588	0.5	1
104	Behavioral	Remote	14	Unpredictable	0.719861616380513	0.388888888888889	1
104	Behavioral	Remote	15	Predictable	0.656765975989401	0.5	0.916666666666667
104	Behavioral	Remote	15	Unpredictable	0.730076314066537	0.722222222222222	0.8
104	Behavioral	Remote	16	Predictable	0.837346444604919	0.5	1
104	Behavioral	Remote	16	Unpredictable	0.806347478413955	0.333333333333333	0.833333333333333
104	Behavioral	Recent	1	Predictable	1.03184379055165	0.5	1
104	Behavioral	Recent	1	Unpredictable	0.915975122596137	0.5	0.888888888888889
104	Behavioral	Recent	2	Predictable	0.800857599941083	0.5	0.916666666666667
104	Behavioral	Recent	2	Unpredictable	0.802166745532304	0.5	0.666666666666667
104	Behavioral	Recent	3	Predictable	0.839658863493241	0.5	0.916666666666667
104	Behavioral	Recent	3	Unpredictable	0.894335686462	0.555555555555556	0.75
104	Behavioral	Recent	4	Predictable	0.966605434543453	0.5	1
104	Behavioral	Recent	4	Unpredictable	0.803105505066924	0.5	0.888888888888889
104	Behavioral	Recent	5	Predictable	0.936762428376823	0.5	1
104	Behavioral	Recent	5	Unpredictable	0.821367767988704	0.666666666666667	0.833333333333333
104	Behavioral	Recent	6	Predictable	0.866745079983957	0.5	1
104	Behavioral	Recent	6	Unpredictable	0.85543521901127	0.5	0.777777777777778
104	Behavioral	Recent	7	Predictable	0.872601036564447	0.5	1
104	Behavioral	Recent	7	Unpredictable	0.909297166508622	0.5	0.888888888888889
104	Behavioral	Recent	8	Predictable	0.886695958091878	0.5	1
104	Behavioral	Recent	8	Unpredictable	0.710752832586877	0.5	0.888888888888889
104	Behavioral	Recent	9	Predictable	0.799500254099257	0.5	1
104	Behavioral	Recent	9	Unpredictable	0.718823577044531	0.555555555555556	0.875
104	Behavioral	Recent	10	Predictable	0.767599200480618	0.5	0.916666666666667
104	Behavioral	Recent	10	Unpredictable	0.913004432455637	0.444444444444444	0.8
104	Behavioral	Recent	11	Predictable	0.726894744089805	0.5	0.75
104	Behavioral	Recent	11	Unpredictable	0.735146950464695	0.555555555555556	0.75
104	Behavioral	Recent	12	Predictable	0.759319880628027	0.5	1
104	Behavioral	Recent	12	Unpredictable	0.676340331556275	0.5	1
104	Behavioral	Recent	13	Predictable	0.69061128294561	0.5	0.833333333333333
104	Behavioral	Recent	13	Unpredictable	0.675699927960522	0.611111111111111	0.857142857142857
104	Behavioral	Recent	14	Predictable	0.770909516490065	0.5	1
104	Behavioral	Recent	14	Unpredictable	0.854934314615093	0.388888888888889	0.818181818181818
104	Behavioral	Recent	15	Predictable	0.798011864069849	0.5	1
104	Behavioral	Recent	15	Unpredictable	0.71283722051885	0.5	1
104	Behavioral	Recent	16	Predictable	0.807719037053175	0.5	1
104	Behavioral	Recent	16	Unpredictable	0.719766576890833	0.5	1
105	Behavioral	Remote	1	Predictable	0.547179942950606	0.5	0.666666666666667
105	Behavioral	Remote	1	Unpredictable	0.594835705123842	0.444444444444444	0.7
105	Behavioral	Remote	2	Predictable	0.588650855934247	0.5	0.416666666666667
105	Behavioral	Remote	2	Unpredictable	0.595039362902753	0.555555555555556	0.5
105	Behavioral	Remote	3	Predictable	0.607173864496872	0.5	0.75
105	Behavioral	Remote	3	Unpredictable	0.509238644153811	0.555555555555556	0.625
105	Behavioral	Remote	4	Predictable	0.765925952466205	0.5	0.666666666666667
105	Behavioral	Remote	4	Unpredictable	0.861551957437769	0.611111111111111	0.428571428571429
105	Behavioral	Remote	5	Predictable	0.617904163547792	0.5	0.5
105	Behavioral	Remote	5	Unpredictable	0.632423888077029	0.333333333333333	0.5
105	Behavioral	Remote	6	Predictable	0.722585319541394	0.5	0.666666666666667
105	Behavioral	Remote	6	Unpredictable	0.82895318500232	0.777777777777778	0.75
105	Behavioral	Remote	7	Predictable	0.779232309549115	0.5	0.583333333333333
105	Behavioral	Remote	7	Unpredictable	0.711800900520756	0.555555555555556	0.375
105	Behavioral	Remote	8	Predictable	0.711048752418719	0.5	0.666666666666667
105	Behavioral	Remote	8	Unpredictable	0.781497893389315	0.666666666666667	0.833333333333333
105	Behavioral	Remote	9	Predictable	0.605109615949914	0.5	0.166666666666667
105	Behavioral	Remote	9	Unpredictable	0.573311438434758	0.5	0.555555555555556
105	Behavioral	Remote	10	Predictable	0.688007396063767	0.5	0.5
105	Behavioral	Remote	10	Unpredictable	0.758443640545011	0.333333333333333	0.666666666666667
105	Behavioral	Remote	11	Predictable	0.652657729107887	0.5	0.583333333333333
105	Behavioral	Remote	11	Unpredictable	0.703863692935556	0.555555555555556	0.875
105	Behavioral	Remote	12	Predictable	0.66274994937703	0.5	0.916666666666667
105	Behavioral	Remote	12	Unpredictable	0.706832811585627	0.388888888888889	0.727272727272727
105	Behavioral	Remote	13	Predictable	0.656473047565669	0.5	0.75
105	Behavioral	Remote	13	Unpredictable	0.876251576584763	0.666666666666667	0.833333333333333
105	Behavioral	Remote	14	Predictable	0.656858328380622	0.5	0.75
105	Behavioral	Remote	14	Unpredictable	0.765870351577177	0.722222222222222	1
105	Behavioral	Remote	15	Predictable	0.681308886036277	0.5	1
105	Behavioral	Remote	15	Unpredictable	0.781944143585861	0.666666666666667	0.666666666666667
105	Behavioral	Remote	16	Predictable	0.668092404026538	0.5	0.916666666666667
105	Behavioral	Remote	16	Unpredictable	0.789911585045048	0.555555555555556	0.875
105	Behavioral	Recent	1	Predictable	0.813051661476493	0.5	0.666666666666667
105	Behavioral	Recent	1	Unpredictable	0.724265958066099	0.666666666666667	0.5
105	Behavioral	Recent	2	Predictable	0.754470265936106	0.5	0.833333333333333
105	Behavioral	Recent	2	Unpredictable	0.821215889998711	0.444444444444444	0.4
105	Behavioral	Recent	3	Predictable	0.690278987050988	0.5	0.75
105	Behavioral	Recent	3	Unpredictable	0.680879019084387	0.666666666666667	0.833333333333333
105	Behavioral	Recent	4	Predictable	0.52782064001076	0.5	0.666666666666667
105	Behavioral	Recent	4	Unpredictable	0.647499149432406	0.5	0.666666666666667
105	Behavioral	Recent	5	Predictable	0.383441114099697	0.5	0.5
105	Behavioral	Recent	5	Unpredictable	0.567589840386063	0.333333333333333	0.666666666666667
105	Behavioral	Recent	6	Predictable	0.742619372438639	0.5	0.5
105	Behavioral	Recent	6	Unpredictable	0.733605705434456	0.666666666666667	0.5
105	Behavioral	Recent	7	Predictable	0.573460115469061	0.5	0.583333333333333
105	Behavioral	Recent	7	Unpredictable	0.512479399912991	0.5	0.444444444444444
105	Behavioral	Recent	8	Predictable	0.733770268503577	0.5	0.583333333333333
105	Behavioral	Recent	8	Unpredictable	0.660069288569503	0.555555555555556	0.375
105	Behavioral	Recent	9	Predictable	0.520857709576376	0.5	0.416666666666667
105	Behavioral	Recent	9	Unpredictable	0.508021102985367	0.555555555555556	0.5
105	Behavioral	Recent	10	Predictable	0.729697857983411	0.5	0.75
105	Behavioral	Recent	10	Unpredictable	0.755424248054624	0.388888888888889	0.545454545454545
105	Behavioral	Recent	11	Predictable	0.624683339498006	0.5	0.75
105	Behavioral	Recent	11	Unpredictable	0.673025997471996	0.666666666666667	0.666666666666667
105	Behavioral	Recent	12	Predictable	0.808275335468352	0.5	0.75
105	Behavioral	Recent	12	Unpredictable	0.768539777956903	0.5	0.888888888888889
105	Behavioral	Recent	13	Predictable	0.653697975329124	0.5	0.75
105	Behavioral	Recent	13	Unpredictable	0.633771297521889	0.611111111111111	0.285714285714286
105	Behavioral	Recent	14	Predictable	0.80528856231831	0.5	0.583333333333333
105	Behavioral	Recent	14	Unpredictable	0.857123819529079	0.333333333333333	0.666666666666667
105	Behavioral	Recent	15	Predictable	0.65957963000983	0.5	0.583333333333333
105	Behavioral	Recent	15	Unpredictable	0.539553569979035	0.333333333333333	0.583333333333333
105	Behavioral	Recent	16	Predictable	0.718361994833685	0.5	0.666666666666667
105	Behavioral	Recent	16	Unpredictable	0.764408602495678	0.444444444444444	1
107	Behavioral	Remote	1	Predictable	0.783485435065814	0.5	1
107	Behavioral	Remote	1	Unpredictable	0.802200233563781	0.5	1
107	Behavioral	Remote	2	Predictable	0.594684793031774	0.5	1
107	Behavioral	Remote	2	Unpredictable	0.738881797064096	0.444444444444444	1
107	Behavioral	Remote	3	Predictable	0.589304312481545	0.5	1
107	Behavioral	Remote	3	Unpredictable	0.735642872517928	0.444444444444444	1
107	Behavioral	Remote	4	Predictable	0.618464326951653	0.5	0.916666666666667
107	Behavioral	Remote	4	Unpredictable	0.70482678047847	0.555555555555556	1
107	Behavioral	Remote	5	Predictable	0.591848922078498	0.5	1
107	Behavioral	Remote	5	Unpredictable	0.770983603550121	0.555555555555556	1
107	Behavioral	Remote	6	Predictable	0.630785511457361	0.5	1
107	Behavioral	Remote	6	Unpredictable	0.667767952079884	0.722222222222222	1
107	Behavioral	Remote	7	Predictable	0.572739561437629	0.5	1
107	Behavioral	Remote	7	Unpredictable	0.649665649048984	0.5	0.666666666666667
107	Behavioral	Remote	8	Predictable	0.554280850337818	0.5	0.916666666666667
107	Behavioral	Remote	8	Unpredictable	0.588810071581975	0.444444444444444	0.8
107	Behavioral	Remote	9	Predictable	0.59281745692715	0.5	1
107	Behavioral	Remote	9	Unpredictable	0.742330978042446	0.555555555555556	0.875
107	Behavioral	Remote	10	Predictable	0.534326269989833	0.5	0.916666666666667
107	Behavioral	Remote	10	Unpredictable	0.695650058798492	0.611111111111111	0.857142857142857
107	Behavioral	Remote	11	Predictable	0.558843991486355	0.5	1
107	Behavioral	Remote	11	Unpredictable	0.757370530976914	0.666666666666667	1
107	Behavioral	Remote	12	Predictable	0.578450963017531	0.5	1
107	Behavioral	Remote	12	Unpredictable	0.692735464894213	0.222222222222222	0.857142857142857
107	Behavioral	Remote	13	Predictable	0.591207606950775	0.5	1
107	Behavioral	Remote	13	Unpredictable	0.59615496150218	0.277777777777778	0.923076923076923
107	Behavioral	Remote	14	Predictable	0.555834441445768	0.5	1
107	Behavioral	Remote	14	Unpredictable	0.8389939351473	0.555555555555556	1
107	Behavioral	Remote	15	Predictable	0.542168782907539	0.5	1
107	Behavioral	Remote	15	Unpredictable	0.703814936452545	0.444444444444444	1
107	Behavioral	Remote	16	Predictable	0.521657222998329	0.5	1
107	Behavioral	Remote	16	Unpredictable	0.812352242530324	0.666666666666667	1
107	Behavioral	Recent	1	Predictable	0.78391856548842	0.5	1
107	Behavioral	Recent	1	Unpredictable	0.841063570929692	0.555555555555556	1
107	Behavioral	Recent	2	Predictable	0.692820653086528	0.5	1
107	Behavioral	Recent	2	Unpredictable	0.692605067975819	0.388888888888889	1
107	Behavioral	Recent	3	Predictable	0.773128800559789	0.5	1
107	Behavioral	Recent	3	Unpredictable	0.825093489023857	0.611111111111111	0.857142857142857
107	Behavioral	Recent	4	Predictable	0.64625790156424	0.5	1
107	Behavioral	Recent	4	Unpredictable	0.74628726253286	0.444444444444444	0.9
107	Behavioral	Recent	5	Predictable	0.657505888026207	0.5	1
107	Behavioral	Recent	5	Unpredictable	0.663554687984288	0.611111111111111	1
107	Behavioral	Recent	6	Predictable	0.658523637568578	0.5	1
107	Behavioral	Recent	6	Unpredictable	0.634810074581765	0.444444444444444	0.9
107	Behavioral	Recent	7	Predictable	0.634911277098582	0.5	1
107	Behavioral	Recent	7	Unpredictable	0.690547546022572	0.5	0.888888888888889
107	Behavioral	Recent	8	Predictable	0.591221463982948	0.5	1
107	Behavioral	Recent	8	Unpredictable	0.688272488419898	0.333333333333333	0.916666666666667
107	Behavioral	Recent	9	Predictable	0.702827048953623	0.5	1
107	Behavioral	Recent	9	Unpredictable	0.631119019468315	0.388888888888889	1
107	Behavioral	Recent	10	Predictable	0.562999034533277	0.5	1
107	Behavioral	Recent	10	Unpredictable	0.576853471924551	0.5	1
107	Behavioral	Recent	11	Predictable	0.540042035398073	0.5	1
107	Behavioral	Recent	11	Unpredictable	0.575556688476354	0.555555555555556	0.875
107	Behavioral	Recent	12	Predictable	0.587984601035714	0.5	0.916666666666667
107	Behavioral	Recent	12	Unpredictable	0.585807998897508	0.666666666666667	1
107	Behavioral	Recent	13	Predictable	0.614959675003774	0.5	0.916666666666667
107	Behavioral	Recent	13	Unpredictable	0.779675877885893	0.611111111111111	0.857142857142857
107	Behavioral	Recent	14	Predictable	0.606339792837389	0.5	1
107	Behavioral	Recent	14	Unpredictable	0.682218904490583	0.444444444444444	1
107	Behavioral	Recent	15	Predictable	0.62182439561002	0.5	1
107	Behavioral	Recent	15	Unpredictable	0.716738056973554	0.611111111111111	1
107	Behavioral	Recent	16	Predictable	0.596962888957933	0.5	1
107	Behavioral	Recent	16	Unpredictable	0.603600392467343	0.388888888888889	0.909090909090909
110	Behavioral	Remote	1	Predictable	0.788638095022179	0.5	1
110	Behavioral	Remote	1	Unpredictable	0.737244097981602	0.277777777777778	1
110	Behavioral	Remote	2	Predictable	0.729919089819304	0.5	1
110	Behavioral	Remote	2	Unpredictable	0.738180416519753	0.388888888888889	1
110	Behavioral	Remote	3	Predictable	0.709946707356721	0.5	1
110	Behavioral	Remote	3	Unpredictable	0.738344750949182	0.388888888888889	1
110	Behavioral	Remote	4	Predictable	0.646486546378582	0.5	0.916666666666667
110	Behavioral	Remote	4	Unpredictable	0.794187632389367	0.5	1
110	Behavioral	Remote	5	Predictable	0.596574610914104	0.5	1
110	Behavioral	Remote	5	Unpredictable	0.568975822068751	0.555555555555556	1
110	Behavioral	Remote	6	Predictable	0.631706403102726	0.5	1
110	Behavioral	Remote	6	Unpredictable	0.755771650583483	0.888888888888889	1
110	Behavioral	Remote	7	Predictable	0.599769703578204	0.5	1
110	Behavioral	Remote	7	Unpredictable	0.70365420251619	0.388888888888889	0.909090909090909
110	Behavioral	Remote	8	Predictable	0.607476926525123	0.5	1
110	Behavioral	Remote	8	Unpredictable	0.630820077960379	0.444444444444444	1
110	Behavioral	Remote	9	Predictable	0.556339521892369	0.5	1
110	Behavioral	Remote	9	Unpredictable	0.738271971931681	0.722222222222222	1
110	Behavioral	Remote	10	Predictable	0.552623225492425	0.5	1
110	Behavioral	Remote	10	Unpredictable	0.619700164999813	0.611111111111111	1
110	Behavioral	Remote	11	Predictable	0.619426566991024	0.5	1
110	Behavioral	Remote	11	Unpredictable	0.682714510476216	0.5	0.888888888888889
110	Behavioral	Remote	12	Predictable	0.625298575498163	0.5	1
110	Behavioral	Remote	12	Unpredictable	0.669567081029526	0.444444444444444	1
110	Behavioral	Remote	13	Predictable	0.577626088983379	0.5	1
110	Behavioral	Remote	13	Unpredictable	0.648528352030552	0.444444444444444	1
110	Behavioral	Remote	14	Predictable	0.596813340554946	0.5	1
110	Behavioral	Remote	14	Unpredictable	0.636475879116915	0.5	1
110	Behavioral	Remote	15	Predictable	0.542292907484807	0.5	1
110	Behavioral	Remote	15	Unpredictable	0.674479831010103	0.388888888888889	1
110	Behavioral	Remote	16	Predictable	0.537057970534079	0.5	1
110	Behavioral	Remote	16	Unpredictable	0.674462921568193	0.444444444444444	0.9
110	Behavioral	Recent	1	Predictable	0.830802507931367	0.5	1
110	Behavioral	Recent	1	Unpredictable	0.696506423526444	0.5	1
110	Behavioral	Recent	2	Predictable	0.731808141921646	0.5	1
110	Behavioral	Recent	2	Unpredictable	0.732362806447782	0.444444444444444	1
110	Behavioral	Recent	3	Predictable	0.767770499456673	0.5	1
110	Behavioral	Recent	3	Unpredictable	0.683693268452771	0.611111111111111	1
110	Behavioral	Recent	4	Predictable	0.672346874023788	0.5	0.916666666666667
110	Behavioral	Recent	4	Unpredictable	0.704309995984658	0.555555555555556	1
110	Behavioral	Recent	5	Predictable	0.654824447468854	0.5	1
110	Behavioral	Recent	5	Unpredictable	0.642900771577843	0.5	0.888888888888889
110	Behavioral	Recent	6	Predictable	0.62520134053193	0.5	1
110	Behavioral	Recent	6	Unpredictable	0.628225983469747	0.666666666666667	1
110	Behavioral	Recent	7	Predictable	0.603613951941952	0.5	1
110	Behavioral	Recent	7	Unpredictable	0.722408780478872	0.555555555555556	1
110	Behavioral	Recent	8	Predictable	0.572778129950166	0.5	1
110	Behavioral	Recent	8	Unpredictable	0.705576399923302	0.611111111111111	1
110	Behavioral	Recent	9	Predictable	0.548731668968685	0.5	1
110	Behavioral	Recent	9	Unpredictable	0.638079220429063	0.555555555555556	1
110	Behavioral	Recent	10	Predictable	0.532152471947483	0.5	1
110	Behavioral	Recent	10	Unpredictable	0.571320668444969	0.277777777777778	1
110	Behavioral	Recent	11	Predictable	0.558041265467182	0.5	1
110	Behavioral	Recent	11	Unpredictable	0.618194933980703	0.5	1
110	Behavioral	Recent	12	Predictable	0.535654013976455	0.5	1
110	Behavioral	Recent	12	Unpredictable	0.580545522039757	0.5	1
110	Behavioral	Recent	13	Predictable	0.620971493539401	0.5	1
110	Behavioral	Recent	13	Unpredictable	0.66734475956764	0.444444444444444	1
110	Behavioral	Recent	14	Predictable	0.561831859522499	0.5	1
110	Behavioral	Recent	14	Unpredictable	0.661922164959833	0.444444444444444	1
110	Behavioral	Recent	15	Predictable	0.56434586038813	0.5	1
110	Behavioral	Recent	15	Unpredictable	0.622867221012712	0.388888888888889	1
110	Behavioral	Recent	16	Predictable	0.589198454516008	0.5	0.916666666666667
110	Behavioral	Recent	16	Unpredictable	0.727105022873729	0.5	1
111	Behavioral	Remote	1	Predictable	0.911857626051642	0.5	1
111	Behavioral	Remote	1	Unpredictable	0.898056000005453	0.333333333333333	0.916666666666667
111	Behavioral	Remote	2	Predictable	0.858644127962179	0.5	1
111	Behavioral	Remote	2	Unpredictable	0.870678570121526	0.444444444444444	1
111	Behavioral	Remote	3	Predictable	0.885850143036805	0.5	1
111	Behavioral	Remote	3	Unpredictable	0.947407297906465	0.611111111111111	1
111	Behavioral	Remote	4	Predictable	0.690599227556959	0.5	0.916666666666667
111	Behavioral	Remote	4	Unpredictable	0.7793279964244	0.555555555555556	1
111	Behavioral	Remote	5	Predictable	0.698518610442988	0.5	1
111	Behavioral	Remote	5	Unpredictable	0.83242737466935	0.666666666666667	1
111	Behavioral	Remote	6	Predictable	0.767044761450961	0.5	1
111	Behavioral	Remote	6	Unpredictable	0.782940608565695	0.166666666666667	1
111	Behavioral	Remote	7	Predictable	0.809137559961527	0.5	1
111	Behavioral	Remote	7	Unpredictable	0.745414777542464	0.333333333333333	1
111	Behavioral	Remote	8	Predictable	0.688669523922727	0.5	1
111	Behavioral	Remote	8	Unpredictable	0.868033936945722	0.444444444444444	1
111	Behavioral	Remote	9	Predictable	0.792200117488392	0.5	1
111	Behavioral	Remote	9	Unpredictable	0.741495328489691	0.555555555555556	1
111	Behavioral	Remote	10	Predictable	0.668999958084896	0.5	0.916666666666667
111	Behavioral	Remote	10	Unpredictable	0.792777673457749	0.388888888888889	0.909090909090909
111	Behavioral	Remote	11	Predictable	0.858181328512728	0.5	1
111	Behavioral	Remote	11	Unpredictable	0.779719195910729	0.611111111111111	1
111	Behavioral	Remote	12	Predictable	0.759599695564247	0.5	1
111	Behavioral	Remote	12	Unpredictable	0.979209669050759	0.444444444444444	1
111	Behavioral	Remote	13	Predictable	0.766847611987032	0.5	1
111	Behavioral	Remote	13	Unpredictable	0.899093185085803	0.555555555555556	0.875
111	Behavioral	Remote	14	Predictable	0.698351015918888	0.5	0.916666666666667
111	Behavioral	Remote	14	Unpredictable	0.777820760034956	0.555555555555556	1
111	Behavioral	Remote	15	Predictable	0.640472397906706	0.5	1
111	Behavioral	Remote	15	Unpredictable	0.779487018007785	0.5	1
111	Behavioral	Remote	16	Predictable	0.741729037486949	0.5	1
111	Behavioral	Remote	16	Unpredictable	0.796836046967656	0.444444444444444	1
111	Behavioral	Recent	1	Predictable	0.886020699050277	0.5	1
111	Behavioral	Recent	1	Unpredictable	1.07195420307107	0.444444444444444	0.8
111	Behavioral	Recent	2	Predictable	0.912394218146801	0.5	1
111	Behavioral	Recent	2	Unpredictable	0.961510890978389	0.5	1
111	Behavioral	Recent	3	Predictable	0.718251063604839	0.5	1
111	Behavioral	Recent	3	Unpredictable	1.09532184549607	0.666666666666667	0.833333333333333
111	Behavioral	Recent	4	Predictable	0.886515467078425	0.5	0.916666666666667
111	Behavioral	Recent	4	Unpredictable	0.79808976885397	0.611111111111111	0.571428571428571
111	Behavioral	Recent	5	Predictable	0.731779164983891	0.5	1
111	Behavioral	Recent	5	Unpredictable	0.752465170924552	0.388888888888889	0.545454545454545
111	Behavioral	Recent	6	Predictable	0.846043064608239	0.5	1
111	Behavioral	Recent	6	Unpredictable	0.766381733934395	0.388888888888889	1
111	Behavioral	Recent	7	Predictable	0.911397781572304	0.5	0.916666666666667
111	Behavioral	Recent	7	Unpredictable	1.00103893689811	0.611111111111111	1
111	Behavioral	Recent	8	Predictable	0.809749862994067	0.5	0.916666666666667
111	Behavioral	Recent	8	Unpredictable	0.944954969454556	0.5	0.777777777777778
111	Behavioral	Recent	9	Predictable	0.795456018066033	0.5	1
111	Behavioral	Recent	9	Unpredictable	0.863714937469922	0.444444444444444	0.9
111	Behavioral	Recent	10	Predictable	0.921141652972437	0.5	0.916666666666667
111	Behavioral	Recent	10	Unpredictable	0.955678923521191	0.5	1
111	Behavioral	Recent	11	Predictable	0.688134833006188	0.5	1
111	Behavioral	Recent	11	Unpredictable	0.762808918952942	0.555555555555556	0.875
111	Behavioral	Recent	12	Predictable	0.843936538905837	0.5	1
111	Behavioral	Recent	12	Unpredictable	0.714136483962648	0.444444444444444	0.8
111	Behavioral	Recent	13	Predictable	0.714138441020623	0.5	1
111	Behavioral	Recent	13	Unpredictable	0.801608944078907	0.444444444444444	1
111	Behavioral	Recent	14	Predictable	0.646271439967677	0.5	0.75
111	Behavioral	Recent	14	Unpredictable	0.694140750565566	0.277777777777778	0.846153846153846
111	Behavioral	Recent	15	Predictable	0.737389015383087	0.5	1
111	Behavioral	Recent	15	Unpredictable	0.922841056482867	0.444444444444444	0.9
111	Behavioral	Recent	16	Predictable	0.697870314470492	0.5	1
111	Behavioral	Recent	16	Unpredictable	0.771197860012762	0.5	0.777777777777778
112	Behavioral	Remote	1	Predictable	0.852241326938383	0.5	0
112	Behavioral	Remote	1	Unpredictable	0.80264352436643	0.333333333333333	0
112	Behavioral	Remote	2	Predictable	0.678499729605392	0.5	0
112	Behavioral	Remote	2	Unpredictable	0.639248792431317	0.444444444444444	0
112	Behavioral	Remote	3	Predictable	0.667924781912006	0.5	0
112	Behavioral	Remote	3	Unpredictable	0.74844993557781	0.611111111111111	0.142857142857143
112	Behavioral	Remote	4	Predictable	0.616243846016004	0.5	0
112	Behavioral	Remote	4	Unpredictable	0.615543633117341	0.555555555555556	0
112	Behavioral	Remote	5	Predictable	0.656284213066101	0.5	0
112	Behavioral	Remote	5	Unpredictable	0.651764855138027	0.666666666666667	0
112	Behavioral	Remote	6	Predictable	0.601180293946527	0.5	0
112	Behavioral	Remote	6	Unpredictable	0.643094528466464	0.166666666666667	0
112	Behavioral	Remote	7	Predictable	0.60323640354909	0.5	0
112	Behavioral	Remote	7	Unpredictable	0.60907068150118	0.333333333333333	0
112	Behavioral	Remote	8	Predictable	0.639327565557324	0.5	0
112	Behavioral	Remote	8	Unpredictable	0.613917709095404	0.444444444444444	0
112	Behavioral	Remote	9	Predictable	0.701531097060069	0.5	0
112	Behavioral	Remote	9	Unpredictable	0.612433392554522	0.555555555555556	0
112	Behavioral	Remote	10	Predictable	0.605040886555798	0.5	0
112	Behavioral	Remote	10	Unpredictable	0.732879826449789	0.388888888888889	0
112	Behavioral	Remote	11	Predictable	0.648477927432396	0.5	0
112	Behavioral	Remote	11	Unpredictable	0.719475095975213	0.611111111111111	0
112	Behavioral	Remote	12	Predictable	0.659128665458411	0.5	0
112	Behavioral	Remote	12	Unpredictable	0.636083389515989	0.444444444444444	0
112	Behavioral	Remote	13	Predictable	0.589421905926429	0.5	0
112	Behavioral	Remote	13	Unpredictable	0.702324096928351	0.555555555555556	0
112	Behavioral	Remote	14	Predictable	0.601062018657104	0.5	0
112	Behavioral	Remote	14	Unpredictable	0.686225913930685	0.555555555555556	0
112	Behavioral	Remote	15	Predictable	0.655300420941785	0.5	0.0833333333333333
112	Behavioral	Remote	15	Unpredictable	0.657861209474504	0.5	0
112	Behavioral	Remote	16	Predictable	0.589563016081229	0.5	0
112	Behavioral	Remote	16	Unpredictable	0.691549184033647	0.444444444444444	0
112	Behavioral	Recent	1	Predictable	0.829597758478485	0.5	1
112	Behavioral	Recent	1	Unpredictable	0.792555672931485	0.444444444444444	0.8
112	Behavioral	Recent	2	Predictable	0.729388122097589	0.5	1
112	Behavioral	Recent	2	Unpredictable	0.756868077092804	0.5	1
112	Behavioral	Recent	3	Predictable	0.624866355443374	0.5	1
112	Behavioral	Recent	3	Unpredictable	0.738128266530111	0.666666666666667	1
112	Behavioral	Recent	4	Predictable	0.639404419460334	0.5	1
112	Behavioral	Recent	4	Unpredictable	0.859473909018561	0.611111111111111	0.714285714285714
112	Behavioral	Recent	5	Predictable	0.682134613627568	0.5	1
112	Behavioral	Recent	5	Unpredictable	0.742348446510732	0.388888888888889	0.909090909090909
112	Behavioral	Recent	6	Predictable	0.619860184495338	0.5	1
112	Behavioral	Recent	6	Unpredictable	0.712341624544933	0.388888888888889	0.909090909090909
112	Behavioral	Recent	7	Predictable	0.578210811479948	0.5	1
112	Behavioral	Recent	7	Unpredictable	0.584012990933843	0.611111111111111	1
112	Behavioral	Recent	8	Predictable	0.590010239975527	0.5	1
112	Behavioral	Recent	8	Unpredictable	0.79188028909266	0.5	0.888888888888889
112	Behavioral	Recent	9	Predictable	0.56507628352847	0.5	1
112	Behavioral	Recent	9	Unpredictable	0.604311321512796	0.444444444444444	1
112	Behavioral	Recent	10	Predictable	0.591088830493391	0.5	1
112	Behavioral	Recent	10	Unpredictable	0.630571580608375	0.5	1
112	Behavioral	Recent	11	Predictable	0.543156426399946	0.5	1
112	Behavioral	Recent	11	Unpredictable	0.678516567568294	0.555555555555556	1
112	Behavioral	Recent	12	Predictable	0.615215175552293	0.5	1
112	Behavioral	Recent	12	Unpredictable	0.81974796904251	0.444444444444444	1
112	Behavioral	Recent	13	Predictable	0.554094593506307	0.5	1
112	Behavioral	Recent	13	Unpredictable	0.824078316567465	0.444444444444444	1
112	Behavioral	Recent	14	Predictable	0.557967182947323	0.5	1
112	Behavioral	Recent	14	Unpredictable	0.620551359956153	0.277777777777778	0.923076923076923
112	Behavioral	Recent	15	Predictable	0.547794811893255	0.5	1
112	Behavioral	Recent	15	Unpredictable	0.769922256004065	0.444444444444444	0.9
112	Behavioral	Recent	16	Predictable	0.572005130117759	0.5	1
112	Behavioral	Recent	16	Unpredictable	0.583836186095141	0.5	0.888888888888889
113	Behavioral	Remote	1	Predictable	1.02059481351171	0.5	1
113	Behavioral	Remote	1	Unpredictable	0.992216304526664	0.555555555555556	1
113	Behavioral	Remote	2	Predictable	1.02522237447556	0.5	0.916666666666667
113	Behavioral	Remote	2	Unpredictable	1.00556903146208	0.555555555555556	1
113	Behavioral	Remote	3	Predictable	0.925424844492227	0.5	0.916666666666667
113	Behavioral	Remote	3	Unpredictable	0.92382299201563	0.666666666666667	1
113	Behavioral	Remote	4	Predictable	0.974951547919772	0.5	1
113	Behavioral	Remote	4	Unpredictable	0.808416443993337	0.388888888888889	1
113	Behavioral	Remote	5	Predictable	0.819985731504858	0.5	1
113	Behavioral	Remote	5	Unpredictable	0.786661215941421	0.611111111111111	1
113	Behavioral	Remote	6	Predictable	0.763137056492269	0.5	1
113	Behavioral	Remote	6	Unpredictable	0.782681028009393	0.5	1
113	Behavioral	Remote	7	Predictable	0.800160392886028	0.5	0.916666666666667
113	Behavioral	Remote	7	Unpredictable	0.808279285556637	0.5	0.888888888888889
113	Behavioral	Remote	8	Predictable	0.8792608078802	0.5	1
113	Behavioral	Remote	8	Unpredictable	0.890101768425666	0.611111111111111	1
113	Behavioral	Remote	9	Predictable	0.836281861062162	0.5	0.916666666666667
113	Behavioral	Remote	9	Unpredictable	1.01687679241877	0.444444444444444	0.9
113	Behavioral	Remote	10	Predictable	0.907365472405217	0.5	0.833333333333333
113	Behavioral	Remote	10	Unpredictable	0.854943132027984	0.611111111111111	0.857142857142857
113	Behavioral	Remote	11	Predictable	0.818752567050979	0.5	1
113	Behavioral	Remote	11	Unpredictable	0.737518342444673	0.555555555555556	1
113	Behavioral	Remote	12	Predictable	0.778799603926018	0.5	1
113	Behavioral	Remote	12	Unpredictable	0.927334079402499	0.722222222222222	1
113	Behavioral	Remote	13	Predictable	0.769082341925241	0.5	1
113	Behavioral	Remote	13	Unpredictable	0.784409963525831	0.611111111111111	1
113	Behavioral	Remote	14	Predictable	0.896371375420131	0.5	1
113	Behavioral	Remote	14	Unpredictable	0.855347186443396	0.166666666666667	0.866666666666667
113	Behavioral	Remote	15	Predictable	0.822941013495438	0.5	1
113	Behavioral	Remote	15	Unpredictable	0.788899542530999	0.555555555555556	1
113	Behavioral	Remote	16	Predictable	0.734492939081975	0.5	0.916666666666667
113	Behavioral	Remote	16	Unpredictable	0.804105172515847	0.611111111111111	1
113	Behavioral	Recent	1	Predictable	1.00457215006463	0.5	0.916666666666667
113	Behavioral	Recent	1	Unpredictable	0.989503453485669	0.444444444444444	1
113	Behavioral	Recent	2	Predictable	1.02632530056871	0.5	1
113	Behavioral	Recent	2	Unpredictable	0.979416045593101	0.444444444444444	1
113	Behavioral	Recent	3	Predictable	0.984627682017163	0.5	0.833333333333333
113	Behavioral	Recent	3	Unpredictable	0.832760421559214	0.555555555555556	1
113	Behavioral	Recent	4	Predictable	0.943237498169765	0.5	1
113	Behavioral	Recent	4	Unpredictable	0.833807566901668	0.277777777777778	1
113	Behavioral	Recent	5	Predictable	0.826886342605576	0.5	0.916666666666667
113	Behavioral	Recent	5	Unpredictable	0.762811716180295	0.444444444444444	1
113	Behavioral	Recent	6	Predictable	0.925744970096275	0.5	1
113	Behavioral	Recent	6	Unpredictable	1.25514709483832	0.722222222222222	1
113	Behavioral	Recent	7	Predictable	0.960036198375746	0.5	1
113	Behavioral	Recent	7	Unpredictable	0.966781093040481	0.666666666666667	1
113	Behavioral	Recent	8	Predictable	0.801997713046148	0.5	0.916666666666667
113	Behavioral	Recent	8	Unpredictable	0.881980991223827	0.5	1
113	Behavioral	Recent	9	Predictable	0.887490482535213	0.5	0.916666666666667
113	Behavioral	Recent	9	Unpredictable	0.90428328095004	0.444444444444444	1
113	Behavioral	Recent	10	Predictable	0.995743875857443	0.5	1
113	Behavioral	Recent	10	Unpredictable	1.00436226441525	0.666666666666667	0.833333333333333
113	Behavioral	Recent	11	Predictable	0.866885598516091	0.5	1
113	Behavioral	Recent	11	Unpredictable	0.894341117469594	0.555555555555556	0.875
113	Behavioral	Recent	12	Predictable	1.06122534605674	0.5	1
113	Behavioral	Recent	12	Unpredictable	1.04753028857521	0.555555555555556	0.75
113	Behavioral	Recent	13	Predictable	0.749537665396929	0.5	1
113	Behavioral	Recent	13	Unpredictable	0.980747389607133	0.611111111111111	0.857142857142857
113	Behavioral	Recent	14	Predictable	1.03705097665079	0.5	0.916666666666667
113	Behavioral	Recent	14	Unpredictable	0.868514115689323	0.277777777777778	1
113	Behavioral	Recent	15	Predictable	0.871064541395754	0.5	1
113	Behavioral	Recent	15	Unpredictable	0.807076815748587	0.388888888888889	1
113	Behavioral	Recent	16	Predictable	0.768132031429559	0.5	0.833333333333333
113	Behavioral	Recent	16	Unpredictable	0.892219583503902	0.555555555555556	1
114	Behavioral	Remote	1	Predictable	0.895467185880989	0.5	0.916666666666667
114	Behavioral	Remote	1	Unpredictable	0.868759276345372	0.555555555555556	1
114	Behavioral	Remote	2	Predictable	0.888238145969808	0.5	0.833333333333333
114	Behavioral	Remote	2	Unpredictable	0.97888650302775	0.444444444444444	0.9
114	Behavioral	Remote	3	Predictable	0.790609020506963	0.5	0.833333333333333
114	Behavioral	Remote	3	Unpredictable	1.01373149850406	0.388888888888889	0.909090909090909
114	Behavioral	Remote	4	Predictable	0.857988684205339	0.5	0.75
114	Behavioral	Remote	4	Unpredictable	0.928602659376338	0.388888888888889	1
114	Behavioral	Remote	5	Predictable	1.12334447866306	0.5	0.833333333333333
114	Behavioral	Remote	5	Unpredictable	0.859662325121462	0.444444444444444	1
114	Behavioral	Remote	6	Predictable	0.837131482549011	0.5	0.833333333333333
114	Behavioral	Remote	6	Unpredictable	0.941713981097565	0.333333333333333	0.916666666666667
114	Behavioral	Remote	7	Predictable	0.804700763430446	0.5	0.833333333333333
114	Behavioral	Remote	7	Unpredictable	1.23456772742793	0.444444444444444	1
114	Behavioral	Remote	8	Predictable	0.771258940454573	0.5	0.833333333333333
114	Behavioral	Remote	8	Unpredictable	0.734923099866137	0.388888888888889	1
114	Behavioral	Remote	9	Predictable	0.868763365084306	0.5	0.833333333333333
114	Behavioral	Remote	9	Unpredictable	0.968133360845968	0.5	1
114	Behavioral	Remote	10	Predictable	0.707956593716517	0.5	0.833333333333333
114	Behavioral	Remote	10	Unpredictable	0.831829750910402	0.611111111111111	1
114	Behavioral	Remote	11	Predictable	0.72294359607622	0.5	0.75
114	Behavioral	Remote	11	Unpredictable	0.962068111868576	0.666666666666667	1
114	Behavioral	Remote	12	Predictable	0.735897497972474	0.5	0.75
114	Behavioral	Remote	12	Unpredictable	0.99577629705891	0.333333333333333	0.916666666666667
114	Behavioral	Remote	13	Predictable	0.679043164011091	0.5	0.833333333333333
114	Behavioral	Remote	13	Unpredictable	0.835117735899985	0.388888888888889	1
114	Behavioral	Remote	14	Predictable	0.631648572627455	0.5	0.833333333333333
114	Behavioral	Remote	14	Unpredictable	0.869272084441036	0.388888888888889	1
114	Behavioral	Remote	15	Predictable	0.734081171220168	0.5	0.75
114	Behavioral	Remote	15	Unpredictable	0.849520870717242	0.5	0.777777777777778
114	Behavioral	Remote	16	Predictable	0.664927613455802	0.5	0.75
114	Behavioral	Remote	16	Unpredictable	0.824210254941135	0.5	1
114	Behavioral	Recent	1	Predictable	0.935865821549669	0.5	1
114	Behavioral	Recent	1	Unpredictable	0.904433097224683	0.444444444444444	1
114	Behavioral	Recent	2	Predictable	0.702593816444278	0.5	1
114	Behavioral	Recent	2	Unpredictable	0.936112307943403	0.388888888888889	1
114	Behavioral	Recent	3	Predictable	0.710183582268656	0.5	1
114	Behavioral	Recent	3	Unpredictable	0.938372511416673	0.5	1
114	Behavioral	Recent	4	Predictable	0.72103505814448	0.5	1
114	Behavioral	Recent	4	Unpredictable	0.882821900537238	0.444444444444444	1
114	Behavioral	Recent	5	Predictable	0.934588278876618	0.5	0.916666666666667
114	Behavioral	Recent	5	Unpredictable	0.855329438811168	0.388888888888889	1
114	Behavioral	Recent	6	Predictable	0.763403003569692	0.5	1
114	Behavioral	Recent	6	Unpredictable	0.840810416033491	0.555555555555556	1
114	Behavioral	Recent	7	Predictable	0.752582289511338	0.5	1
114	Behavioral	Recent	7	Unpredictable	0.896943295374512	0.333333333333333	1
114	Behavioral	Recent	8	Predictable	0.662555537186563	0.5	1
114	Behavioral	Recent	8	Unpredictable	0.832618590677157	0.444444444444444	1
114	Behavioral	Recent	9	Predictable	0.681973532307893	0.5	1
114	Behavioral	Recent	9	Unpredictable	0.691273847594857	0.277777777777778	1
114	Behavioral	Recent	10	Predictable	0.640642513288185	0.5	1
114	Behavioral	Recent	10	Unpredictable	0.910342838149518	0.5	1
114	Behavioral	Recent	11	Predictable	0.652226348640398	0.5	1
114	Behavioral	Recent	11	Unpredictable	0.851835074136034	0.611111111111111	1
114	Behavioral	Recent	12	Predictable	0.672390693100169	0.5	1
114	Behavioral	Recent	12	Unpredictable	0.818451231578365	0.277777777777778	0.923076923076923
114	Behavioral	Recent	13	Predictable	0.638601439073682	0.5	1
114	Behavioral	Recent	13	Unpredictable	0.723020857432857	0.555555555555556	1
114	Behavioral	Recent	14	Predictable	0.621102571021765	0.5	1
114	Behavioral	Recent	14	Unpredictable	0.85296320100315	0.555555555555556	1
114	Behavioral	Recent	15	Predictable	0.607623188989237	0.5	1
114	Behavioral	Recent	15	Unpredictable	0.720147847896441	0.555555555555556	1
114	Behavioral	Recent	16	Predictable	0.63344247918576	0.5	1
114	Behavioral	Recent	16	Unpredictable	0.70104877371341	0.555555555555556	0.875
116	Behavioral	Remote	1	Predictable	0.952685690999985	0.5	0.916666666666667
116	Behavioral	Remote	1	Unpredictable	1.022668846	0.611111111111111	0.857142857142857
116	Behavioral	Remote	2	Predictable	0.818329993500015	0.5	0.916666666666667
116	Behavioral	Remote	2	Unpredictable	0.968786221500011	0.444444444444444	0.9
116	Behavioral	Remote	3	Predictable	0.896099305999996	0.5	0.916666666666667
116	Behavioral	Remote	3	Unpredictable	0.963159898500009	0.444444444444444	1
116	Behavioral	Remote	4	Predictable	0.785666174500022	0.5	0.833333333333333
116	Behavioral	Remote	4	Unpredictable	1.07047360849998	0.388888888888889	0.727272727272727
116	Behavioral	Remote	5	Predictable	0.809123427000031	0.5	1
116	Behavioral	Remote	5	Unpredictable	0.883446108000044	0.555555555555556	0.75
116	Behavioral	Remote	6	Predictable	0.826748775000056	0.5	1
116	Behavioral	Remote	6	Unpredictable	0.840554266000026	0.388888888888889	0.818181818181818
116	Behavioral	Remote	7	Predictable	0.954481133499939	0.5	0.916666666666667
116	Behavioral	Remote	7	Unpredictable	0.88946020800006	0.5	0.888888888888889
116	Behavioral	Remote	8	Predictable	0.732738995999966	0.5	0.916666666666667
116	Behavioral	Remote	8	Unpredictable	0.906132825499981	0.388888888888889	0.818181818181818
116	Behavioral	Remote	9	Predictable	0.794168809499979	0.5	0.916666666666667
116	Behavioral	Remote	9	Unpredictable	0.974467348500068	0.611111111111111	1
116	Behavioral	Remote	10	Predictable	0.936991682499865	0.5	1
116	Behavioral	Remote	10	Unpredictable	1.07423918650011	0.444444444444444	0.8
116	Behavioral	Remote	11	Predictable	0.842908453499831	0.5	1
116	Behavioral	Remote	11	Unpredictable	1.1984312200002	0.666666666666667	0.833333333333333
116	Behavioral	Remote	12	Predictable	0.80999712899984	0.5	0.916666666666667
116	Behavioral	Remote	12	Unpredictable	1.05020236250016	0.666666666666667	1
116	Behavioral	Remote	13	Predictable	0.754662333999931	0.5	0.916666666666667
116	Behavioral	Remote	13	Unpredictable	1.10181220399999	0.5	0.888888888888889
116	Behavioral	Remote	14	Predictable	0.818616070999951	0.5	0.833333333333333
116	Behavioral	Remote	14	Unpredictable	0.94044034249987	0.444444444444444	0.8
116	Behavioral	Remote	15	Predictable	0.692823667500079	0.5	1
116	Behavioral	Remote	15	Unpredictable	0.893924756999922	0.611111111111111	0.857142857142857
116	Behavioral	Remote	16	Predictable	0.81899252800008	0.5	0.916666666666667
116	Behavioral	Remote	16	Unpredictable	1.07161649550017	0.5	0.666666666666667
116	Behavioral	Recent	1	Predictable	0.884524082503048	0.5	1
116	Behavioral	Recent	1	Unpredictable	0.986588617000962	0.388888888888889	0.636363636363636
116	Behavioral	Recent	2	Predictable	0.879416136995133	0.5	0.833333333333333
116	Behavioral	Recent	2	Unpredictable	0.927610885999457	0.388888888888889	0.909090909090909
116	Behavioral	Recent	3	Predictable	0.920372468499409	0.5	0.916666666666667
116	Behavioral	Recent	3	Unpredictable	0.928863970999373	0.611111111111111	1
116	Behavioral	Recent	4	Predictable	0.921027205993596	0.5	0.916666666666667
116	Behavioral	Recent	4	Unpredictable	1.02984253450268	0.444444444444444	0.8
116	Behavioral	Recent	5	Predictable	0.931690833502216	0.5	1
116	Behavioral	Recent	5	Unpredictable	0.802041998504137	0.388888888888889	1
116	Behavioral	Recent	6	Predictable	0.950031655003841	0.5	0.916666666666667
116	Behavioral	Recent	6	Unpredictable	1.0576957749945	0.5	1
116	Behavioral	Recent	7	Predictable	0.860978374003025	0.5	0.75
116	Behavioral	Recent	7	Unpredictable	0.873300438004662	0.277777777777778	0.846153846153846
116	Behavioral	Recent	8	Predictable	0.804511306509085	0.5	0.916666666666667
116	Behavioral	Recent	8	Unpredictable	0.825016769500508	0.388888888888889	1
116	Behavioral	Recent	9	Predictable	0.993107993002923	0.5	0.916666666666667
116	Behavioral	Recent	9	Unpredictable	0.985705866500211	0.666666666666667	0.666666666666667
116	Behavioral	Recent	10	Predictable	0.760159954494157	0.5	0.916666666666667
116	Behavioral	Recent	10	Unpredictable	0.743890714504232	0.388888888888889	0.909090909090909
116	Behavioral	Recent	11	Predictable	0.664911102496263	0.5	0.833333333333333
116	Behavioral	Recent	11	Unpredictable	0.755033061002905	0.555555555555556	0.5
116	Behavioral	Recent	12	Predictable	0.743237244998455	0.5	0.666666666666667
116	Behavioral	Recent	12	Unpredictable	0.686341804503172	0.5	0.777777777777778
116	Behavioral	Recent	13	Predictable	0.811679731508775	0.5	1
116	Behavioral	Recent	13	Unpredictable	0.762321535497903	0.666666666666667	1
116	Behavioral	Recent	14	Predictable	0.732619704991521	0.5	1
116	Behavioral	Recent	14	Unpredictable	0.741929570991488	0.444444444444444	0.7
116	Behavioral	Recent	15	Predictable	0.679265769998892	0.5	0.916666666666667
116	Behavioral	Recent	15	Unpredictable	0.733516587490157	0.611111111111111	1
116	Behavioral	Recent	16	Predictable	0.732997148996219	0.5	0.916666666666667
116	Behavioral	Recent	16	Unpredictable	0.749084998496983	0.333333333333333	0.916666666666667
117	Behavioral	Remote	1	Predictable	0.859377254004357	0.5	1
117	Behavioral	Remote	1	Unpredictable	0.8295803660003	0.388888888888889	1
117	Behavioral	Remote	2	Predictable	1.00208762747934	0.5	1
117	Behavioral	Remote	2	Unpredictable	1.0933473444893	0.555555555555556	1
117	Behavioral	Remote	3	Predictable	0.8926372990245	0.5	0.916666666666667
117	Behavioral	Remote	3	Unpredictable	0.839582860528026	0.444444444444444	1
117	Behavioral	Remote	4	Predictable	0.801279483508551	0.5	1
117	Behavioral	Remote	4	Unpredictable	1.04916823247913	0.444444444444444	1
117	Behavioral	Remote	5	Predictable	0.9926827570016	0.5	1
117	Behavioral	Remote	5	Unpredictable	1.02719025098485	0.666666666666667	1
117	Behavioral	Remote	6	Predictable	0.898498356022174	0.5	1
117	Behavioral	Remote	6	Unpredictable	0.863274862989783	0.555555555555556	1
117	Behavioral	Remote	7	Predictable	0.990266136475839	0.5	1
117	Behavioral	Remote	7	Unpredictable	0.891164701984962	0.388888888888889	1
117	Behavioral	Remote	8	Predictable	0.960560358507792	0.5	1
117	Behavioral	Remote	8	Unpredictable	1.07161844649817	0.666666666666667	1
117	Behavioral	Remote	9	Predictable	0.843657618010184	0.5	0.916666666666667
117	Behavioral	Remote	9	Unpredictable	1.12133543149685	0.555555555555556	1
117	Behavioral	Remote	10	Predictable	0.857870538020507	0.5	1
117	Behavioral	Remote	10	Unpredictable	0.923238235001918	0.611111111111111	1
117	Behavioral	Remote	11	Predictable	0.949199427501298	0.5	1
117	Behavioral	Remote	11	Unpredictable	1.04137077700579	0.388888888888889	1
117	Behavioral	Remote	12	Predictable	0.970882832014466	0.5	1
117	Behavioral	Remote	12	Unpredictable	0.927983989007771	0.5	1
117	Behavioral	Remote	13	Predictable	0.773102799983462	0.5	1
117	Behavioral	Remote	13	Unpredictable	0.838682359986705	0.555555555555556	1
117	Behavioral	Remote	14	Predictable	0.798630728997523	0.5	0.916666666666667
117	Behavioral	Remote	14	Unpredictable	0.958687823993386	0.611111111111111	1
117	Behavioral	Remote	15	Predictable	0.819414011988556	0.5	1
117	Behavioral	Remote	15	Unpredictable	0.799782939982834	0.555555555555556	1
117	Behavioral	Remote	16	Predictable	0.744140845519723	0.5	1
117	Behavioral	Remote	16	Unpredictable	1.04780353751267	0.555555555555556	1
117	Behavioral	Recent	1	Predictable	1.01589275896549	0.5	0.916666666666667
117	Behavioral	Recent	1	Unpredictable	0.950827183958608	0.611111111111111	0.714285714285714
117	Behavioral	Recent	2	Predictable	0.837672124442179	0.5	1
117	Behavioral	Recent	2	Unpredictable	0.782583922031336	0.388888888888889	0.909090909090909
117	Behavioral	Recent	3	Predictable	0.900274124986026	0.5	1
117	Behavioral	Recent	3	Unpredictable	0.832720648031682	0.5	0.777777777777778
117	Behavioral	Recent	4	Predictable	0.844477466598619	0.5	1
117	Behavioral	Recent	4	Unpredictable	0.849063293018844	0.722222222222222	0.8
117	Behavioral	Recent	5	Predictable	0.815299128997139	0.5	1
117	Behavioral	Recent	5	Unpredictable	0.713330522470641	0.611111111111111	0.857142857142857
117	Behavioral	Recent	6	Predictable	0.988709409022704	0.5	1
117	Behavioral	Recent	6	Unpredictable	0.884536491066683	0.666666666666667	0.833333333333333
117	Behavioral	Recent	7	Predictable	1.11584600550123	0.5	1
117	Behavioral	Recent	7	Unpredictable	0.941882691928186	0.611111111111111	0.857142857142857
117	Behavioral	Recent	8	Predictable	0.796819592011161	0.5	1
117	Behavioral	Recent	8	Unpredictable	0.991252826002893	0.611111111111111	1
117	Behavioral	Recent	9	Predictable	0.869781097979284	0.5	1
117	Behavioral	Recent	9	Unpredictable	0.832566477009095	0.555555555555556	0.75
117	Behavioral	Recent	10	Predictable	0.843812214501668	0.5	0.916666666666667
117	Behavioral	Recent	10	Unpredictable	0.987125940504486	0.444444444444444	0.9
117	Behavioral	Recent	11	Predictable	0.764929077471606	0.5	1
117	Behavioral	Recent	11	Unpredictable	0.826446256018244	0.444444444444444	0.9
117	Behavioral	Recent	12	Predictable	0.920147890981753	0.5	0.916666666666667
117	Behavioral	Recent	12	Unpredictable	0.825611196982209	0.611111111111111	0.857142857142857
117	Behavioral	Recent	13	Predictable	0.988778447499497	0.5	1
117	Behavioral	Recent	13	Unpredictable	1.03416227945127	0.666666666666667	1
117	Behavioral	Recent	14	Predictable	1.05131433001953	0.5	1
117	Behavioral	Recent	14	Unpredictable	1.15883011295228	0.444444444444444	0.9
117	Behavioral	Recent	15	Predictable	0.785730762465391	0.5	1
117	Behavioral	Recent	15	Unpredictable	0.892236275481991	0.777777777777778	1
117	Behavioral	Recent	16	Predictable	0.883049234456848	0.5	1
117	Behavioral	Recent	16	Unpredictable	0.841959692479577	0.388888888888889	0.818181818181818
119	Behavioral	Remote	1	Predictable	0.833860904996982	0.5	0.916666666666667
119	Behavioral	Remote	1	Unpredictable	0.915490582992788	0.611111111111111	0.857142857142857
119	Behavioral	Remote	2	Predictable	0.778564415493747	0.5	0.833333333333333
119	Behavioral	Remote	2	Unpredictable	0.977089343010446	0.5	1
119	Behavioral	Remote	3	Predictable	0.767199750465807	0.5	0.916666666666667
119	Behavioral	Remote	3	Unpredictable	1.02265032799915	0.666666666666667	0.833333333333333
119	Behavioral	Remote	4	Predictable	0.695171133993427	0.5	0.916666666666667
119	Behavioral	Remote	4	Unpredictable	0.823636321991217	0.555555555555556	0.875
119	Behavioral	Remote	5	Predictable	0.644102466001641	0.5	0.833333333333333
119	Behavioral	Remote	5	Unpredictable	0.784585771005368	0.444444444444444	0.9
119	Behavioral	Remote	6	Predictable	0.631171507964609	0.5	0.833333333333333
119	Behavioral	Remote	6	Unpredictable	0.747088414500467	0.444444444444444	0.8
119	Behavioral	Remote	7	Predictable	0.640348125481979	0.5	0.833333333333333
119	Behavioral	Remote	7	Unpredictable	1.07056454301346	0.444444444444444	1
119	Behavioral	Remote	8	Predictable	0.62060835849843	0.5	0.833333333333333
119	Behavioral	Remote	8	Unpredictable	0.742649606516352	0.5	1
119	Behavioral	Remote	9	Predictable	0.572163152974099	0.5	0.916666666666667
119	Behavioral	Remote	9	Unpredictable	0.772950652986765	0.5	0.888888888888889
119	Behavioral	Remote	10	Predictable	0.585651043482358	0.5	0.833333333333333
119	Behavioral	Remote	10	Unpredictable	0.972956542507746	0.611111111111111	1
119	Behavioral	Remote	11	Predictable	0.58231723800418	0.5	0.833333333333333
119	Behavioral	Remote	11	Unpredictable	0.80611870449502	0.5	0.888888888888889
119	Behavioral	Remote	12	Predictable	0.593205776473042	0.5	0.833333333333333
119	Behavioral	Remote	12	Unpredictable	0.754662315011955	0.555555555555556	1
119	Behavioral	Remote	13	Predictable	0.541521539533278	0.5	0.833333333333333
119	Behavioral	Remote	13	Unpredictable	0.698372022510739	0.555555555555556	0.875
119	Behavioral	Remote	14	Predictable	0.626442701002816	0.5	0.833333333333333
119	Behavioral	Remote	14	Unpredictable	0.901197920495179	0.5	0.888888888888889
119	Behavioral	Remote	15	Predictable	0.589680679986487	0.5	0.833333333333333
119	Behavioral	Remote	15	Unpredictable	0.970818825502647	0.666666666666667	1
119	Behavioral	Remote	16	Predictable	0.636015375988791	0.5	0.833333333333333
119	Behavioral	Remote	16	Unpredictable	0.803579474973958	0.444444444444444	1
119	Behavioral	Recent	1	Predictable	0.895244775514584	0.5	0.916666666666667
119	Behavioral	Recent	1	Unpredictable	0.778931720997207	0.444444444444444	1
119	Behavioral	Recent	2	Predictable	0.719981781003298	0.5	0.916666666666667
119	Behavioral	Recent	2	Unpredictable	0.784994298999663	0.666666666666667	1
119	Behavioral	Recent	3	Predictable	0.750313935510349	0.5	1
119	Behavioral	Recent	3	Unpredictable	0.92326055848389	0.5	1
119	Behavioral	Recent	4	Predictable	0.712347715510987	0.5	0.916666666666667
119	Behavioral	Recent	4	Unpredictable	0.87968373647891	0.555555555555556	1
119	Behavioral	Recent	5	Predictable	0.674610619986197	0.5	0.916666666666667
119	Behavioral	Recent	5	Unpredictable	0.819308598467615	0.444444444444444	1
119	Behavioral	Recent	6	Predictable	0.747189918998629	0.5	1
119	Behavioral	Recent	6	Unpredictable	0.833347997511737	0.333333333333333	0.916666666666667
119	Behavioral	Recent	7	Predictable	0.697903051011963	0.5	1
119	Behavioral	Recent	7	Unpredictable	0.782075552502647	0.555555555555556	1
119	Behavioral	Recent	8	Predictable	0.681236294010887	0.5	1
119	Behavioral	Recent	8	Unpredictable	1.03436573201907	0.5	0.888888888888889
119	Behavioral	Recent	9	Predictable	0.688099476508796	0.5	1
119	Behavioral	Recent	9	Unpredictable	0.811881705536507	0.611111111111111	1
119	Behavioral	Recent	10	Predictable	0.697108093998395	0.5	1
119	Behavioral	Recent	10	Unpredictable	0.664279620483285	0.333333333333333	0.833333333333333
119	Behavioral	Recent	11	Predictable	0.697075882490026	0.5	1
119	Behavioral	Recent	11	Unpredictable	0.838494487979915	0.555555555555556	1
119	Behavioral	Recent	12	Predictable	0.656802941521164	0.5	1
119	Behavioral	Recent	12	Unpredictable	0.939910957007669	0.5	1
119	Behavioral	Recent	13	Predictable	0.736679610970896	0.5	1
119	Behavioral	Recent	13	Unpredictable	0.74543117149733	0.555555555555556	1
119	Behavioral	Recent	14	Predictable	0.654048067575786	0.5	1
119	Behavioral	Recent	14	Unpredictable	0.785107255971525	0.5	1
119	Behavioral	Recent	15	Predictable	0.646876387530938	0.5	1
119	Behavioral	Recent	15	Unpredictable	0.80412232002709	0.555555555555556	1
119	Behavioral	Recent	16	Predictable	0.631000926485285	0.5	1
119	Behavioral	Recent	16	Unpredictable	0.839712426997721	0.777777777777778	1
120	Behavioral	Remote	1	Predictable	1.02759145898745	0.5	0.916666666666667
120	Behavioral	Remote	1	Unpredictable	1.21944341549533	0.611111111111111	0.857142857142857
120	Behavioral	Remote	2	Predictable	0.944604786520359	0.5	1
120	Behavioral	Remote	2	Unpredictable	1.03116587901604	0.666666666666667	1
120	Behavioral	Remote	3	Predictable	1.0806888754887	0.5	1
120	Behavioral	Remote	3	Unpredictable	0.97424293300719	0.5	1
120	Behavioral	Remote	4	Predictable	0.903118022455601	0.5	1
120	Behavioral	Remote	4	Unpredictable	1.0374322530115	0.388888888888889	0.818181818181818
120	Behavioral	Remote	5	Predictable	0.87744810199365	0.5	1
120	Behavioral	Remote	5	Unpredictable	0.956580222496994	0.777777777777778	0.75
120	Behavioral	Remote	6	Predictable	0.861696355539606	0.5	1
120	Behavioral	Remote	6	Unpredictable	0.779496466508135	0.333333333333333	0.75
120	Behavioral	Remote	7	Predictable	0.793358907481889	0.5	1
120	Behavioral	Remote	7	Unpredictable	0.894575163518311	0.555555555555556	0.75
120	Behavioral	Remote	8	Predictable	0.742230592499254	0.5	1
120	Behavioral	Remote	8	Unpredictable	0.92496516200481	0.444444444444444	0.9
120	Behavioral	Remote	9	Predictable	0.762425015534973	0.5	1
120	Behavioral	Remote	9	Unpredictable	0.781775860028574	0.388888888888889	1
120	Behavioral	Remote	10	Predictable	0.684934605465969	0.5	1
120	Behavioral	Remote	10	Unpredictable	0.792668784502894	0.388888888888889	0.909090909090909
120	Behavioral	Remote	11	Predictable	0.63966136451927	0.5	1
120	Behavioral	Remote	11	Unpredictable	0.712627609987976	0.5	1
120	Behavioral	Remote	12	Predictable	0.668219164974289	0.5	1
120	Behavioral	Remote	12	Unpredictable	0.849526656529633	0.5	0.888888888888889
120	Behavioral	Remote	13	Predictable	0.680125991493697	0.5	1
120	Behavioral	Remote	13	Unpredictable	0.734398253000109	0.333333333333333	0.916666666666667
120	Behavioral	Remote	14	Predictable	0.73455877348897	0.5	1
120	Behavioral	Remote	14	Unpredictable	0.722999428515323	0.444444444444444	1
120	Behavioral	Remote	15	Predictable	0.676447148493025	0.5	1
120	Behavioral	Remote	15	Unpredictable	0.814325114013627	0.555555555555556	0.625
120	Behavioral	Remote	16	Predictable	0.646659871505108	0.5	1
120	Behavioral	Remote	16	Unpredictable	0.715871449006954	0.611111111111111	1
120	Behavioral	Recent	1	Predictable	0.908623630995863	0.5	1
120	Behavioral	Recent	1	Unpredictable	0.833406781486701	0.444444444444444	1
120	Behavioral	Recent	2	Predictable	0.990119295020122	0.5	0.833333333333333
120	Behavioral	Recent	2	Unpredictable	0.974205038452055	0.611111111111111	1
120	Behavioral	Recent	3	Predictable	0.952569779998157	0.5	1
120	Behavioral	Recent	3	Unpredictable	0.922128074453212	0.666666666666667	1
120	Behavioral	Recent	4	Predictable	0.844993003527634	0.5	1
120	Behavioral	Recent	4	Unpredictable	0.796395207056775	0.611111111111111	0.714285714285714
120	Behavioral	Recent	5	Predictable	0.725105281453579	0.5	0.916666666666667
120	Behavioral	Recent	5	Unpredictable	0.696879889001139	0.333333333333333	1
120	Behavioral	Recent	6	Predictable	0.784566192480269	0.5	1
120	Behavioral	Recent	6	Unpredictable	0.824497061024886	0.444444444444444	0.8
120	Behavioral	Recent	7	Predictable	0.610683235514443	0.5	1
120	Behavioral	Recent	7	Unpredictable	0.78075571852969	0.555555555555556	1
120	Behavioral	Recent	8	Predictable	0.729144357494079	0.5	0.916666666666667
120	Behavioral	Recent	8	Unpredictable	0.869147393968888	0.833333333333333	1
120	Behavioral	Recent	9	Predictable	0.66473814600613	0.5	1
120	Behavioral	Recent	9	Unpredictable	0.619121790048667	0.333333333333333	0.916666666666667
120	Behavioral	Recent	10	Predictable	0.611718275933526	0.5	1
120	Behavioral	Recent	10	Unpredictable	0.688514087989461	0.611111111111111	0.857142857142857
120	Behavioral	Recent	11	Predictable	0.653382408025208	0.5	1
120	Behavioral	Recent	11	Unpredictable	0.773915824480355	0.555555555555556	1
120	Behavioral	Recent	12	Predictable	0.727995524997823	0.5	1
120	Behavioral	Recent	12	Unpredictable	0.753596774942707	0.611111111111111	0.857142857142857
120	Behavioral	Recent	13	Predictable	0.68722244957462	0.5	1
120	Behavioral	Recent	13	Unpredictable	0.617469012970105	0.555555555555556	0.875
120	Behavioral	Recent	14	Predictable	0.603046508040279	0.5	0.916666666666667
120	Behavioral	Recent	14	Unpredictable	0.652774307935033	0.611111111111111	1
120	Behavioral	Recent	15	Predictable	0.622184061561711	0.5	1
120	Behavioral	Recent	15	Unpredictable	0.68725016200915	0.611111111111111	0.857142857142857
120	Behavioral	Recent	16	Predictable	0.643635887478013	0.5	1
120	Behavioral	Recent	16	Unpredictable	0.667066817055457	0.5	1
121	Behavioral	Remote	1	Predictable	0.801809834083542	0.5	1
121	Behavioral	Remote	1	Unpredictable	0.887783372076228	0.5	1
121	Behavioral	Remote	2	Predictable	0.906400894513353	0.5	0.916666666666667
121	Behavioral	Remote	2	Unpredictable	0.907592787407339	0.444444444444444	1
121	Behavioral	Remote	3	Predictable	0.944438110454938	0.5	1
121	Behavioral	Remote	3	Unpredictable	1.00564319803379	0.277777777777778	1
121	Behavioral	Remote	4	Predictable	1.06225295946934	0.5	1
121	Behavioral	Remote	4	Unpredictable	1.0764916590415	0.5	0.888888888888889
121	Behavioral	Remote	5	Predictable	0.892031368101016	0.5	1
121	Behavioral	Remote	5	Unpredictable	1.00733528798446	0.611111111111111	1
121	Behavioral	Remote	6	Predictable	0.862450117478147	0.5	1
121	Behavioral	Remote	6	Unpredictable	0.767547267489135	0.277777777777778	1
121	Behavioral	Remote	7	Predictable	0.896298924577422	0.5	1
121	Behavioral	Remote	7	Unpredictable	0.944338442059234	0.666666666666667	1
121	Behavioral	Remote	8	Predictable	0.797192242112942	0.5	1
121	Behavioral	Remote	8	Unpredictable	1.0010416834848	0.444444444444444	1
121	Behavioral	Remote	9	Predictable	0.737394497962669	0.5	1
121	Behavioral	Remote	9	Unpredictable	0.776639518095181	0.666666666666667	1
121	Behavioral	Remote	10	Predictable	0.79375044349581	0.5	1
121	Behavioral	Remote	10	Unpredictable	0.842099991976283	0.611111111111111	1
121	Behavioral	Remote	11	Predictable	0.708590998430736	0.5	1
121	Behavioral	Remote	11	Unpredictable	0.850146233569831	0.388888888888889	1
121	Behavioral	Remote	12	Predictable	0.798562066978775	0.5	1
121	Behavioral	Remote	12	Unpredictable	0.778859650949016	0.333333333333333	1
121	Behavioral	Remote	13	Predictable	0.709900218527764	0.5	1
121	Behavioral	Remote	13	Unpredictable	0.773267759941518	0.444444444444444	1
121	Behavioral	Remote	14	Predictable	0.733583126449957	0.5	1
121	Behavioral	Remote	14	Unpredictable	0.724048683536239	0.555555555555556	1
121	Behavioral	Remote	15	Predictable	0.686869430006481	0.5	1
121	Behavioral	Remote	15	Unpredictable	0.834147642017342	0.555555555555556	1
121	Behavioral	Remote	16	Predictable	0.726559369009919	0.5	1
121	Behavioral	Remote	16	Unpredictable	0.874066511983983	0.555555555555556	1
121	Behavioral	Recent	1	Predictable	0.780109402956441	0.5	1
121	Behavioral	Recent	1	Unpredictable	0.881479917909018	0.5	0.888888888888889
121	Behavioral	Recent	2	Predictable	0.882450621924363	0.5	0.916666666666667
121	Behavioral	Recent	2	Unpredictable	0.837825847440399	0.5	0.888888888888889
121	Behavioral	Recent	3	Predictable	0.856438932940364	0.5	1
121	Behavioral	Recent	3	Unpredictable	1.01653162401635	0.666666666666667	1
121	Behavioral	Recent	4	Predictable	0.851462254999205	0.5	1
121	Behavioral	Recent	4	Unpredictable	0.858494124026038	0.611111111111111	1
121	Behavioral	Recent	5	Predictable	0.783103169407696	0.5	1
121	Behavioral	Recent	5	Unpredictable	0.814248632872477	0.333333333333333	0.916666666666667
121	Behavioral	Recent	6	Predictable	0.757608111947775	0.5	1
121	Behavioral	Recent	6	Unpredictable	1.18239340290893	0.888888888888889	1
121	Behavioral	Recent	7	Predictable	0.781942303990945	0.5	0.916666666666667
121	Behavioral	Recent	7	Unpredictable	0.961404728936031	0.611111111111111	1
121	Behavioral	Recent	8	Predictable	0.681573632406071	0.5	0.916666666666667
121	Behavioral	Recent	8	Unpredictable	0.872203856008127	0.555555555555556	0.75
121	Behavioral	Recent	9	Predictable	0.711469014990143	0.5	1
121	Behavioral	Recent	9	Unpredictable	0.79534601746127	0.444444444444444	1
121	Behavioral	Recent	10	Predictable	0.787015301990323	0.5	1
121	Behavioral	Recent	10	Unpredictable	0.940003283903934	0.444444444444444	0.9
121	Behavioral	Recent	11	Predictable	0.65469728235621	0.5	1
121	Behavioral	Recent	11	Unpredictable	0.947164646000601	0.666666666666667	1
121	Behavioral	Recent	12	Predictable	0.677091271500103	0.5	1
121	Behavioral	Recent	12	Unpredictable	0.935871836030856	0.444444444444444	0.9
121	Behavioral	Recent	13	Predictable	0.748504305025562	0.5	1
121	Behavioral	Recent	13	Unpredictable	0.983249446377158	0.555555555555556	0.875
121	Behavioral	Recent	14	Predictable	0.681733415578492	0.5	1
121	Behavioral	Recent	14	Unpredictable	0.959201696561649	0.555555555555556	1
121	Behavioral	Recent	15	Predictable	0.684800730436109	0.5	1
121	Behavioral	Recent	15	Unpredictable	0.96230523183476	0.611111111111111	0.571428571428571
121	Behavioral	Recent	16	Predictable	0.708367367042228	0.5	1
121	Behavioral	Recent	16	Unpredictable	0.880584122030996	0.555555555555556	0.75
122	Behavioral	Remote	1	Predictable	1.09589701547521	0.5	0.833333333333333
122	Behavioral	Remote	1	Unpredictable	1.08018781652209	0.444444444444444	0.8
122	Behavioral	Remote	2	Predictable	1.10531576996436	0.5	1
122	Behavioral	Remote	2	Unpredictable	0.885759818425867	0.444444444444444	0.7
122	Behavioral	Remote	3	Predictable	1.04953712597489	0.5	1
122	Behavioral	Remote	3	Unpredictable	0.833013473544269	0.611111111111111	1
122	Behavioral	Remote	4	Predictable	0.969696217041928	0.5	1
122	Behavioral	Remote	4	Unpredictable	0.920631061540917	0.555555555555556	1
122	Behavioral	Remote	5	Predictable	0.994078345014713	0.5	1
122	Behavioral	Remote	5	Unpredictable	0.991552569495981	0.722222222222222	1
122	Behavioral	Remote	6	Predictable	0.802489213470835	0.5	1
122	Behavioral	Remote	6	Unpredictable	0.806200152961537	0.666666666666667	1
122	Behavioral	Remote	7	Predictable	0.874696584593039	0.5	1
122	Behavioral	Remote	7	Unpredictable	1.02814147050958	0.777777777777778	0.75
122	Behavioral	Remote	8	Predictable	1.02019123942591	0.5	1
122	Behavioral	Remote	8	Unpredictable	1.11183848552173	0.5	0.777777777777778
122	Behavioral	Remote	9	Predictable	0.982925229996908	0.5	1
122	Behavioral	Remote	9	Unpredictable	0.812347292026971	0.444444444444444	1
122	Behavioral	Remote	10	Predictable	0.947523940529209	0.5	1
122	Behavioral	Remote	10	Unpredictable	1.02330870751757	0.5	0.888888888888889
122	Behavioral	Remote	11	Predictable	0.825865206017624	0.5	0.916666666666667
122	Behavioral	Remote	11	Unpredictable	0.770592307497282	0.611111111111111	0.714285714285714
122	Behavioral	Remote	12	Predictable	0.882495363010094	0.5	1
122	Behavioral	Remote	12	Unpredictable	0.950167939008679	0.555555555555556	0.75
122	Behavioral	Remote	13	Predictable	0.855603144969791	0.5	0.916666666666667
122	Behavioral	Remote	13	Unpredictable	0.745893030019942	0.444444444444444	0.9
122	Behavioral	Remote	14	Predictable	0.863783347478603	0.5	0.916666666666667
122	Behavioral	Remote	14	Unpredictable	0.850243470515124	0.444444444444444	1
122	Behavioral	Remote	15	Predictable	0.889202626538463	0.5	1
122	Behavioral	Remote	15	Unpredictable	0.900149416003842	0.444444444444444	0.9
122	Behavioral	Remote	16	Predictable	0.876997056009713	0.5	1
122	Behavioral	Remote	16	Unpredictable	1.07353670208249	0.444444444444444	1
122	Behavioral	Recent	1	Predictable	0.968514985986985	0.5	0.916666666666667
122	Behavioral	Recent	1	Unpredictable	0.827495116973295	0.444444444444444	1
122	Behavioral	Recent	2	Predictable	0.931413079495542	0.5	0.833333333333333
122	Behavioral	Recent	2	Unpredictable	1.00159427302424	0.722222222222222	0.8
122	Behavioral	Recent	3	Predictable	0.881840449001174	0.5	0.916666666666667
122	Behavioral	Recent	3	Unpredictable	0.872236912546214	0.388888888888889	0.909090909090909
122	Behavioral	Recent	4	Predictable	0.7596288495115	0.5	0.916666666666667
122	Behavioral	Recent	4	Unpredictable	0.704828361514956	0.722222222222222	1
122	Behavioral	Recent	5	Predictable	0.895506400964223	0.5	1
122	Behavioral	Recent	5	Unpredictable	0.750549524964299	0.5	1
122	Behavioral	Recent	6	Predictable	0.592706339550205	0.5	1
122	Behavioral	Recent	6	Unpredictable	0.695905018539633	0.333333333333333	0.916666666666667
122	Behavioral	Recent	7	Predictable	0.70131398702506	0.5	1
122	Behavioral	Recent	7	Unpredictable	0.875753325992264	0.444444444444444	0.9
122	Behavioral	Recent	8	Predictable	0.685084701457527	0.5	1
122	Behavioral	Recent	8	Unpredictable	0.807776795991231	0.666666666666667	1
122	Behavioral	Recent	9	Predictable	0.856971387984231	0.5	1
122	Behavioral	Recent	9	Unpredictable	0.759694665495772	0.5	1
122	Behavioral	Recent	10	Predictable	0.564662966993638	0.5	1
122	Behavioral	Recent	10	Unpredictable	0.70435847050976	0.333333333333333	0.916666666666667
122	Behavioral	Recent	11	Predictable	0.69907026947476	0.5	1
122	Behavioral	Recent	11	Unpredictable	0.801936296047643	0.555555555555556	0.875
122	Behavioral	Recent	12	Predictable	0.658194774005096	0.5	1
122	Behavioral	Recent	12	Unpredictable	0.956463452021126	0.611111111111111	1
122	Behavioral	Recent	13	Predictable	0.646189460530877	0.5	0.833333333333333
122	Behavioral	Recent	13	Unpredictable	0.92390937509481	0.5	1
122	Behavioral	Recent	14	Predictable	0.680276869039516	0.5	1
122	Behavioral	Recent	14	Unpredictable	0.80803949397523	0.555555555555556	1
122	Behavioral	Recent	15	Predictable	0.612647273985203	0.5	1
122	Behavioral	Recent	15	Unpredictable	0.748422842007131	0.333333333333333	1
122	Behavioral	Recent	16	Predictable	0.600300704478286	0.5	1
122	Behavioral	Recent	16	Unpredictable	0.665327024937141	0.388888888888889	0.909090909090909
123	Behavioral	Remote	1	Predictable	1.21980445657391	0.5	1
123	Behavioral	Remote	1	Unpredictable	1.18711423850618	0.388888888888889	1
123	Behavioral	Remote	2	Predictable	0.981706763035618	0.5	0.833333333333333
123	Behavioral	Remote	2	Unpredictable	1.0609644020442	0.444444444444444	0.9
123	Behavioral	Remote	3	Predictable	0.892409616499208	0.5	0.916666666666667
123	Behavioral	Remote	3	Unpredictable	0.842867900035344	0.555555555555556	0.875
123	Behavioral	Remote	4	Predictable	0.919818105467129	0.5	0.916666666666667
123	Behavioral	Remote	4	Unpredictable	0.889324788528029	0.611111111111111	0.857142857142857
123	Behavioral	Remote	5	Predictable	0.842326713493094	0.5	0.833333333333333
123	Behavioral	Remote	5	Unpredictable	0.947330679453444	0.833333333333333	0.666666666666667
123	Behavioral	Remote	6	Predictable	0.737542304501403	0.5	0.916666666666667
123	Behavioral	Remote	6	Unpredictable	0.898038786952384	0.5	0.777777777777778
123	Behavioral	Remote	7	Predictable	0.778879979043267	0.5	0.916666666666667
123	Behavioral	Remote	7	Unpredictable	0.940185278537683	0.555555555555556	0.875
123	Behavioral	Remote	8	Predictable	0.718191130028572	0.5	0.916666666666667
123	Behavioral	Remote	8	Unpredictable	0.817350862023886	0.555555555555556	0.75
123	Behavioral	Remote	9	Predictable	0.74960863951128	0.5	0.916666666666667
123	Behavioral	Remote	9	Unpredictable	0.794353887496982	0.444444444444444	0.9
123	Behavioral	Remote	10	Predictable	0.753936531487852	0.5	0.916666666666667
123	Behavioral	Remote	10	Unpredictable	0.990133188024629	0.555555555555556	0.875
123	Behavioral	Remote	11	Predictable	0.690334888524376	0.5	0.916666666666667
123	Behavioral	Remote	11	Unpredictable	0.764420137507841	0.555555555555556	1
123	Behavioral	Remote	12	Predictable	0.628900641575455	0.5	0.916666666666667
123	Behavioral	Remote	12	Unpredictable	0.721974537940696	0.555555555555556	0.875
123	Behavioral	Remote	13	Predictable	0.661800494475756	0.5	0.916666666666667
123	Behavioral	Remote	13	Unpredictable	0.712640956044197	0.5	1
123	Behavioral	Remote	14	Predictable	0.675105209462345	0.5	0.916666666666667
123	Behavioral	Remote	14	Unpredictable	0.771239357534796	0.388888888888889	0.909090909090909
123	Behavioral	Remote	15	Predictable	0.689523935026955	0.5	0.916666666666667
123	Behavioral	Remote	15	Unpredictable	0.799965278012678	0.444444444444444	0.9
123	Behavioral	Remote	16	Predictable	0.656468747998588	0.5	0.916666666666667
123	Behavioral	Remote	16	Unpredictable	0.711579395981971	0.611111111111111	0.857142857142857
123	Behavioral	Recent	1	Predictable	0.935381663963198	0.5	1
123	Behavioral	Recent	1	Unpredictable	0.818767347489483	0.222222222222222	0.857142857142857
123	Behavioral	Recent	2	Predictable	0.768661032489035	0.5	1
123	Behavioral	Recent	2	Unpredictable	0.768327363533899	0.5	1
123	Behavioral	Recent	3	Predictable	0.963486296008341	0.5	0.833333333333333
123	Behavioral	Recent	3	Unpredictable	0.971213446522597	0.333333333333333	1
123	Behavioral	Recent	4	Predictable	0.768938327964861	0.5	0.916666666666667
123	Behavioral	Recent	4	Unpredictable	0.763570554554462	0.611111111111111	0.714285714285714
123	Behavioral	Recent	5	Predictable	0.853300675575156	0.5	0.916666666666667
123	Behavioral	Recent	5	Unpredictable	0.786539476015605	0.333333333333333	0.833333333333333
123	Behavioral	Recent	6	Predictable	0.760223975463304	0.5	0.833333333333333
123	Behavioral	Recent	6	Unpredictable	0.884407309989911	0.5	0.777777777777778
123	Behavioral	Recent	7	Predictable	1.05999127752148	0.5	1
123	Behavioral	Recent	7	Unpredictable	1.15187133155996	0.5	0.777777777777778
123	Behavioral	Recent	8	Predictable	0.802793834998738	0.5	1
123	Behavioral	Recent	8	Unpredictable	0.833676695008762	0.611111111111111	1
123	Behavioral	Recent	9	Predictable	0.668892522517126	0.5	1
123	Behavioral	Recent	9	Unpredictable	0.73117592401104	0.444444444444444	1
123	Behavioral	Recent	10	Predictable	0.75873555598082	0.5	1
123	Behavioral	Recent	10	Unpredictable	0.813713412440847	0.5	1
123	Behavioral	Recent	11	Predictable	0.791736854531336	0.5	1
123	Behavioral	Recent	11	Unpredictable	0.775714892079122	0.388888888888889	1
123	Behavioral	Recent	12	Predictable	0.683238480996806	0.5	1
123	Behavioral	Recent	12	Unpredictable	0.775749382970389	0.444444444444444	1
123	Behavioral	Recent	13	Predictable	0.720855026971549	0.5	1
123	Behavioral	Recent	13	Unpredictable	0.899702043447178	0.611111111111111	1
123	Behavioral	Recent	14	Predictable	0.673436512995977	0.5	1
123	Behavioral	Recent	14	Unpredictable	0.768894989509135	0.611111111111111	1
123	Behavioral	Recent	15	Predictable	0.664172715973109	0.5	1
123	Behavioral	Recent	15	Unpredictable	0.730117604020052	0.5	1
123	Behavioral	Recent	16	Predictable	0.607944859017152	0.5	0.916666666666667
123	Behavioral	Recent	16	Unpredictable	0.671897621999961	0.777777777777778	1
125	Behavioral	Remote	1	Predictable	0.867739741457626	0.5	1
125	Behavioral	Remote	1	Unpredictable	1.14374681306072	0.833333333333333	1
125	Behavioral	Remote	2	Predictable	0.894918385019992	0.5	1
125	Behavioral	Remote	2	Unpredictable	1.11751856951742	0.5	0.777777777777778
125	Behavioral	Remote	3	Predictable	0.70667752152076	0.5	1
125	Behavioral	Remote	3	Unpredictable	0.991947992006317	0.333333333333333	0.666666666666667
125	Behavioral	Remote	4	Predictable	0.719274516508448	0.5	1
125	Behavioral	Remote	4	Unpredictable	0.778799421037547	0.555555555555556	0.875
125	Behavioral	Remote	5	Predictable	0.676112658518833	0.5	1
125	Behavioral	Remote	5	Unpredictable	0.698092040023766	0.666666666666667	0.833333333333333
125	Behavioral	Remote	6	Predictable	0.655110603023786	0.5	1
125	Behavioral	Remote	6	Unpredictable	0.729024197033141	0.333333333333333	0.916666666666667
125	Behavioral	Remote	7	Predictable	0.699057528516277	0.5	1
125	Behavioral	Remote	7	Unpredictable	0.785121967492159	0.277777777777778	0.846153846153846
125	Behavioral	Remote	8	Predictable	0.680892365984618	0.5	1
125	Behavioral	Remote	8	Unpredictable	0.820814169477671	0.388888888888889	1
125	Behavioral	Remote	9	Predictable	0.595968377019744	0.5	1
125	Behavioral	Remote	9	Unpredictable	0.66828979854472	0.555555555555556	1
125	Behavioral	Remote	10	Predictable	0.642437712464015	0.5	0.916666666666667
125	Behavioral	Remote	10	Unpredictable	0.645080476009752	0.444444444444444	0.7
125	Behavioral	Remote	11	Predictable	0.631465877522714	0.5	1
125	Behavioral	Remote	11	Unpredictable	0.686073420511093	0.5	1
125	Behavioral	Remote	12	Predictable	0.69451843353454	0.5	1
125	Behavioral	Remote	12	Unpredictable	0.740308801992797	0.5	0.888888888888889
125	Behavioral	Remote	13	Predictable	0.625247345014941	0.5	1
125	Behavioral	Remote	13	Unpredictable	0.696121891960501	0.444444444444444	1
125	Behavioral	Remote	14	Predictable	0.678189626021776	0.5	1
125	Behavioral	Remote	14	Unpredictable	0.868069875519723	0.555555555555556	0.625
125	Behavioral	Remote	15	Predictable	0.597498553979676	0.5	1
125	Behavioral	Remote	15	Unpredictable	0.910850127460435	0.5	0.888888888888889
125	Behavioral	Remote	16	Predictable	0.644607429974712	0.5	1
125	Behavioral	Remote	16	Unpredictable	0.735354471486062	0.5	0.888888888888889
125	Behavioral	Recent	1	Predictable	0.896147785533685	0.5	1
125	Behavioral	Recent	1	Unpredictable	0.848102884483523	0.666666666666667	1
125	Behavioral	Recent	2	Predictable	0.762015978456475	0.5	1
125	Behavioral	Recent	2	Unpredictable	0.826634645520244	0.5	1
125	Behavioral	Recent	3	Predictable	0.77701464551501	0.5	1
125	Behavioral	Recent	3	Unpredictable	0.743577787477989	0.555555555555556	1
125	Behavioral	Recent	4	Predictable	0.675654486462008	0.5	0.916666666666667
125	Behavioral	Recent	4	Unpredictable	0.868406196532306	0.5	1
125	Behavioral	Recent	5	Predictable	0.67379879206419	0.5	1
125	Behavioral	Recent	5	Unpredictable	0.691982777963858	0.5	1
125	Behavioral	Recent	6	Predictable	0.689055029477458	0.5	1
125	Behavioral	Recent	6	Unpredictable	0.941649180022068	0.666666666666667	1
125	Behavioral	Recent	7	Predictable	0.72695624444168	0.5	0.916666666666667
125	Behavioral	Recent	7	Unpredictable	0.752383659011685	0.5	1
125	Behavioral	Recent	8	Predictable	0.685661459050607	0.5	1
125	Behavioral	Recent	8	Unpredictable	0.890628036984708	0.388888888888889	1
125	Behavioral	Recent	9	Predictable	0.675972363969777	0.5	0.916666666666667
125	Behavioral	Recent	9	Unpredictable	0.935272268485278	0.666666666666667	0.666666666666667
125	Behavioral	Recent	10	Predictable	0.700456790043972	0.5	1
125	Behavioral	Recent	10	Unpredictable	0.765909616951831	0.611111111111111	1
125	Behavioral	Recent	11	Predictable	0.650626925984398	0.5	1
125	Behavioral	Recent	11	Unpredictable	0.778868223482277	0.444444444444444	0.9
125	Behavioral	Recent	12	Predictable	0.722311112971511	0.5	1
125	Behavioral	Recent	12	Unpredictable	0.77850994549226	0.5	1
125	Behavioral	Recent	13	Predictable	0.586049881472718	0.5	1
125	Behavioral	Recent	13	Unpredictable	0.61568977549905	0.277777777777778	1
125	Behavioral	Recent	14	Predictable	0.584963345027063	0.5	1
125	Behavioral	Recent	14	Unpredictable	0.802127578004729	0.5	0.777777777777778
125	Behavioral	Recent	15	Predictable	0.60003372002393	0.5	1
125	Behavioral	Recent	15	Unpredictable	0.864605428476352	0.555555555555556	1
125	Behavioral	Recent	16	Predictable	0.582628159027081	0.5	1
125	Behavioral	Recent	16	Unpredictable	0.848998785484583	0.555555555555556	1
126	Behavioral	Remote	1	Predictable	1.08856862655375	0.5	1
126	Behavioral	Remote	1	Unpredictable	1.12357298796996	0.555555555555556	1
126	Behavioral	Remote	2	Predictable	0.932845304021611	0.5	1
126	Behavioral	Remote	2	Unpredictable	1.0314290538663	0.777777777777778	0.75
126	Behavioral	Remote	3	Predictable	1.0162206745008	0.5	0.666666666666667
126	Behavioral	Remote	3	Unpredictable	1.14349510741886	0.555555555555556	0.875
126	Behavioral	Remote	4	Predictable	0.961056528030896	0.5	1
126	Behavioral	Remote	4	Unpredictable	1.08666551392525	0.555555555555556	1
126	Behavioral	Remote	5	Predictable	1.06643298768904	0.5	1
126	Behavioral	Remote	5	Unpredictable	0.987683854880744	0.5	0.777777777777778
126	Behavioral	Remote	6	Predictable	0.967830676003359	0.5	1
126	Behavioral	Remote	6	Unpredictable	0.850434927036986	0.611111111111111	1
126	Behavioral	Remote	7	Predictable	0.907831287593581	0.5	1
126	Behavioral	Remote	7	Unpredictable	1.01027209451422	0.611111111111111	1
126	Behavioral	Remote	8	Predictable	1.0157590333838	0.5	0.916666666666667
126	Behavioral	Remote	8	Unpredictable	1.06812359846663	0.555555555555556	1
126	Behavioral	Remote	9	Predictable	1.00855386897456	0.5	1
126	Behavioral	Remote	9	Unpredictable	0.887660722015426	0.277777777777778	1
126	Behavioral	Remote	10	Predictable	1.03083778044675	0.5	1
126	Behavioral	Remote	10	Unpredictable	0.925384939997457	0.333333333333333	1
126	Behavioral	Remote	11	Predictable	0.836343830567784	0.5	1
126	Behavioral	Remote	11	Unpredictable	0.966844059177674	0.666666666666667	1
126	Behavioral	Remote	12	Predictable	1.01968831697013	0.5	1
126	Behavioral	Remote	12	Unpredictable	1.02748786995653	0.5	1
126	Behavioral	Remote	13	Predictable	0.97697007493116	0.5	1
126	Behavioral	Remote	13	Unpredictable	0.838572455453687	0.666666666666667	1
126	Behavioral	Remote	14	Predictable	0.961902055889368	0.5	0.833333333333333
126	Behavioral	Remote	14	Unpredictable	1.03713231347501	0.666666666666667	1
126	Behavioral	Remote	15	Predictable	1.09791216114536	0.5	0.916666666666667
126	Behavioral	Remote	15	Unpredictable	0.89047678001225	0.5	1
126	Behavioral	Remote	16	Predictable	0.829979283036664	0.5	0.666666666666667
126	Behavioral	Remote	16	Unpredictable	1.09204662160483	0.444444444444444	0.9
126	Behavioral	Recent	1	Predictable	1.06886139104608	0.5	0.916666666666667
126	Behavioral	Recent	1	Unpredictable	1.00946620746982	0.611111111111111	0.714285714285714
126	Behavioral	Recent	2	Predictable	0.978540695039555	0.5	1
126	Behavioral	Recent	2	Unpredictable	1.09011260443367	0.666666666666667	0.833333333333333
126	Behavioral	Recent	3	Predictable	0.937764797476121	0.5	0.833333333333333
126	Behavioral	Recent	3	Unpredictable	0.979277065489441	0.388888888888889	0.909090909090909
126	Behavioral	Recent	4	Predictable	1.07820039847866	0.5	1
126	Behavioral	Recent	4	Unpredictable	0.982832796056755	0.5	0.888888888888889
126	Behavioral	Recent	5	Predictable	0.885599322384224	0.5	1
126	Behavioral	Recent	5	Unpredictable	1.03382961952593	0.611111111111111	1
126	Behavioral	Recent	6	Predictable	1.01304970006459	0.5	1
126	Behavioral	Recent	6	Unpredictable	1.06906438712031	0.611111111111111	1
126	Behavioral	Recent	7	Predictable	1.19654245255515	0.5	1
126	Behavioral	Recent	7	Unpredictable	1.04042669304181	0.5	0.777777777777778
126	Behavioral	Recent	8	Predictable	1.04182657552883	0.5	0.916666666666667
126	Behavioral	Recent	8	Unpredictable	1.03285835508723	0.666666666666667	1
126	Behavioral	Recent	9	Predictable	0.903130421997048	0.5	0.833333333333333
126	Behavioral	Recent	9	Unpredictable	0.95285260246601	0.5	0.888888888888889
126	Behavioral	Recent	10	Predictable	0.891834110021591	0.5	0.916666666666667
126	Behavioral	Recent	10	Unpredictable	0.936091023497283	0.5	0.777777777777778
126	Behavioral	Recent	11	Predictable	0.922514830483124	0.5	0.833333333333333
126	Behavioral	Recent	11	Unpredictable	0.975008356035687	0.555555555555556	1
126	Behavioral	Recent	12	Predictable	0.879341160994954	0.5	0.916666666666667
126	Behavioral	Recent	12	Unpredictable	0.860313848475926	0.277777777777778	0.769230769230769
126	Behavioral	Recent	13	Predictable	0.917745836079121	0.5	0.916666666666667
126	Behavioral	Recent	13	Unpredictable	0.96354002354201	0.5	0.777777777777778
126	Behavioral	Recent	14	Predictable	0.812354410532862	0.5	1
126	Behavioral	Recent	14	Unpredictable	0.82459670456592	0.388888888888889	0.727272727272727
126	Behavioral	Recent	15	Predictable	0.880354859982618	0.5	0.833333333333333
126	Behavioral	Recent	15	Unpredictable	1.0147823538864	0.666666666666667	1
126	Behavioral	Recent	16	Predictable	0.877268137526699	0.5	0.916666666666667
126	Behavioral	Recent	16	Unpredictable	1.10251081746538	0.5	1
127	Behavioral	Remote	1	Predictable	1.30269163200865	0.5	0.916666666666667
127	Behavioral	Remote	1	Unpredictable	1.28639248397667	0.555555555555556	1
127	Behavioral	Remote	2	Predictable	0.988685109477957	0.5	1
127	Behavioral	Remote	2	Unpredictable	1.08428699249634	0.333333333333333	0.916666666666667
127	Behavioral	Remote	3	Predictable	1.04159876552876	0.5	1
127	Behavioral	Remote	3	Unpredictable	1.1738331069937	0.5	1
127	Behavioral	Remote	4	Predictable	0.945431894506328	0.5	0.916666666666667
127	Behavioral	Remote	4	Unpredictable	1.12840172101278	0.444444444444444	0.7
127	Behavioral	Remote	5	Predictable	1.19328563206364	0.5	1
127	Behavioral	Remote	5	Unpredictable	1.07277403993066	0.666666666666667	0.833333333333333
127	Behavioral	Remote	6	Predictable	0.893284085905179	0.5	1
127	Behavioral	Remote	6	Unpredictable	1.02876969904173	0.5	1
127	Behavioral	Remote	7	Predictable	1.06926682591439	0.5	0.916666666666667
127	Behavioral	Remote	7	Unpredictable	1.20078987209126	0.444444444444444	1
127	Behavioral	Remote	8	Predictable	1.00240057951305	0.5	1
127	Behavioral	Remote	8	Unpredictable	1.18246530252509	0.444444444444444	1
127	Behavioral	Remote	9	Predictable	0.918559193145484	0.5	0.916666666666667
127	Behavioral	Remote	9	Unpredictable	1.03359518456273	0.388888888888889	1
127	Behavioral	Remote	10	Predictable	0.945580976549536	0.5	1
127	Behavioral	Remote	10	Unpredictable	1.12205398350488	0.444444444444444	0.7
127	Behavioral	Remote	11	Predictable	0.881831232109107	0.5	1
127	Behavioral	Remote	11	Unpredictable	1.10741646797397	0.5	1
127	Behavioral	Remote	12	Predictable	1.0208620405756	0.5	1
127	Behavioral	Remote	12	Unpredictable	0.953832076978872	0.333333333333333	0.833333333333333
127	Behavioral	Remote	13	Predictable	0.950201951898634	0.5	0.916666666666667
127	Behavioral	Remote	13	Unpredictable	1.21828851243481	0.277777777777778	0.923076923076923
127	Behavioral	Remote	14	Predictable	0.960178351495415	0.5	1
127	Behavioral	Remote	14	Unpredictable	1.14578277245164	0.333333333333333	1
127	Behavioral	Remote	15	Predictable	0.94534453691449	0.5	1
127	Behavioral	Remote	15	Unpredictable	1.23582609102596	0.611111111111111	0.857142857142857
127	Behavioral	Remote	16	Predictable	0.814543729531578	0.5	1
127	Behavioral	Remote	16	Unpredictable	1.23179602064192	0.722222222222222	0.8
127	Behavioral	Recent	1	Predictable	0.846385461045429	0.5	1
127	Behavioral	Recent	1	Unpredictable	1.00708389794454	0.666666666666667	1
127	Behavioral	Recent	2	Predictable	0.798637697473169	0.5	1
127	Behavioral	Recent	2	Unpredictable	1.00176061596721	0.555555555555556	1
127	Behavioral	Recent	3	Predictable	0.784328592475504	0.5	1
127	Behavioral	Recent	3	Unpredictable	0.959645696450025	0.444444444444444	0.9
127	Behavioral	Recent	4	Predictable	0.827516045537777	0.5	0.916666666666667
127	Behavioral	Recent	4	Unpredictable	1.05834246450104	0.5	0.777777777777778
127	Behavioral	Recent	5	Predictable	0.684809368452989	0.5	1
127	Behavioral	Recent	5	Unpredictable	1.08329123107251	0.611111111111111	1
127	Behavioral	Recent	6	Predictable	0.655294258962385	0.5	1
127	Behavioral	Recent	6	Unpredictable	0.809954729513265	0.388888888888889	1
127	Behavioral	Recent	7	Predictable	0.648134526447393	0.5	1
127	Behavioral	Recent	7	Unpredictable	0.96258147910703	0.333333333333333	0.75
127	Behavioral	Recent	8	Predictable	0.714546042610891	0.5	1
127	Behavioral	Recent	8	Unpredictable	0.966367048444224	0.388888888888889	1
127	Behavioral	Recent	9	Predictable	0.801530504366383	0.5	1
127	Behavioral	Recent	9	Unpredictable	0.990730557590725	0.5	1
127	Behavioral	Recent	10	Predictable	0.644253489561379	0.5	1
127	Behavioral	Recent	10	Unpredictable	0.962689504027364	0.5	0.888888888888889
127	Behavioral	Recent	11	Predictable	0.663822049507871	0.5	1
127	Behavioral	Recent	11	Unpredictable	0.814309690613299	0.5	0.888888888888889
127	Behavioral	Recent	12	Predictable	0.739778764662333	0.5	1
127	Behavioral	Recent	12	Unpredictable	0.995133164455184	0.444444444444444	0.9
127	Behavioral	Recent	13	Predictable	0.637086777016521	0.5	1
127	Behavioral	Recent	13	Unpredictable	0.90744659700431	0.611111111111111	1
127	Behavioral	Recent	14	Predictable	0.709950936608947	0.5	1
127	Behavioral	Recent	14	Unpredictable	0.84366472507827	0.388888888888889	0.909090909090909
127	Behavioral	Recent	15	Predictable	0.67918813158758	0.5	1
127	Behavioral	Recent	15	Unpredictable	0.809981815516949	0.444444444444444	0.9
127	Behavioral	Recent	16	Predictable	0.646595203666948	0.5	1
127	Behavioral	Recent	16	Unpredictable	0.860929126502015	0.444444444444444	1
128	Behavioral	Remote	1	Predictable	0.726398434024304	0.5	1
128	Behavioral	Remote	1	Unpredictable	0.741787182050757	0.722222222222222	1
128	Behavioral	Remote	2	Predictable	0.747139146085829	0.5	1
128	Behavioral	Remote	2	Unpredictable	0.706684884498827	0.666666666666667	1
128	Behavioral	Remote	3	Predictable	0.685053017456084	0.5	1
128	Behavioral	Remote	3	Unpredictable	0.654231461463496	0.722222222222222	0.8
128	Behavioral	Remote	4	Predictable	0.73433849751018	0.5	1
128	Behavioral	Remote	4	Unpredictable	0.709175434545613	0.611111111111111	1
128	Behavioral	Remote	5	Predictable	0.63863411010243	0.5	1
128	Behavioral	Remote	5	Unpredictable	0.644483940093778	0.333333333333333	0.916666666666667
128	Behavioral	Remote	6	Predictable	0.63878969301004	0.5	1
128	Behavioral	Remote	6	Unpredictable	0.675926592433825	0.388888888888889	1
128	Behavioral	Remote	7	Predictable	0.651529941009358	0.5	1
128	Behavioral	Remote	7	Unpredictable	0.781780534540303	0.555555555555556	1
128	Behavioral	Remote	8	Predictable	0.625305993482471	0.5	1
128	Behavioral	Remote	8	Unpredictable	0.730467969086022	0.555555555555556	0.875
128	Behavioral	Remote	9	Predictable	0.646464424440637	0.5	1
128	Behavioral	Remote	9	Unpredictable	0.705424460000359	0.555555555555556	1
128	Behavioral	Remote	10	Predictable	0.563529852079228	0.5	1
128	Behavioral	Remote	10	Unpredictable	0.773915966041386	0.388888888888889	1
128	Behavioral	Remote	11	Predictable	0.643591966596432	0.5	1
128	Behavioral	Remote	11	Unpredictable	0.686865673400461	0.444444444444444	0.9
128	Behavioral	Remote	12	Predictable	0.747970364056528	0.5	1
128	Behavioral	Remote	12	Unpredictable	0.759302499121986	0.444444444444444	0.9
128	Behavioral	Remote	13	Predictable	0.679687098949216	0.5	1
128	Behavioral	Remote	13	Unpredictable	0.880549167166464	0.777777777777778	1
128	Behavioral	Remote	14	Predictable	0.60880998102948	0.5	1
128	Behavioral	Remote	14	Unpredictable	0.79355486750137	0.388888888888889	1
128	Behavioral	Remote	15	Predictable	0.651214014040306	0.5	1
128	Behavioral	Remote	15	Unpredictable	0.666854926501401	0.444444444444444	0.9
128	Behavioral	Remote	16	Predictable	0.618189330445603	0.5	1
128	Behavioral	Remote	16	Unpredictable	0.840511042508296	0.444444444444444	0.9
128	Behavioral	Recent	1	Predictable	0.782157068024389	0.5	1
128	Behavioral	Recent	1	Unpredictable	0.85655197489541	0.611111111111111	1
128	Behavioral	Recent	2	Predictable	0.707275090855547	0.5	1
128	Behavioral	Recent	2	Unpredictable	0.702887283521704	0.555555555555556	1
128	Behavioral	Recent	3	Predictable	0.596615036018193	0.5	1
128	Behavioral	Recent	3	Unpredictable	0.674937978154049	0.5	1
128	Behavioral	Recent	4	Predictable	0.686848309007474	0.5	1
128	Behavioral	Recent	4	Unpredictable	0.744389700470492	0.555555555555556	0.875
128	Behavioral	Recent	5	Predictable	0.724385972018353	0.5	1
128	Behavioral	Recent	5	Unpredictable	0.77728532103356	0.777777777777778	1
128	Behavioral	Recent	6	Predictable	0.617227201466449	0.5	1
128	Behavioral	Recent	6	Unpredictable	0.763292488525621	0.722222222222222	1
128	Behavioral	Recent	7	Predictable	0.581493540550583	0.5	1
128	Behavioral	Recent	7	Unpredictable	0.627784778946079	0.388888888888889	1
128	Behavioral	Recent	8	Predictable	0.637649695971049	0.5	1
128	Behavioral	Recent	8	Unpredictable	0.62186683609616	0.666666666666667	1
128	Behavioral	Recent	9	Predictable	0.616930268937722	0.5	1
128	Behavioral	Recent	9	Unpredictable	0.62495097448118	0.5	1
128	Behavioral	Recent	10	Predictable	0.582235653419048	0.5	1
128	Behavioral	Recent	10	Unpredictable	0.55745562154334	0.444444444444444	1
128	Behavioral	Recent	11	Predictable	0.652865963056684	0.5	1
128	Behavioral	Recent	11	Unpredictable	0.790074416087009	0.611111111111111	1
128	Behavioral	Recent	12	Predictable	0.638833743985742	0.5	1
128	Behavioral	Recent	12	Unpredictable	0.710475020459853	0.5	1
128	Behavioral	Recent	13	Predictable	0.621777105960064	0.5	1
128	Behavioral	Recent	13	Unpredictable	0.658029561047442	0.333333333333333	1
128	Behavioral	Recent	14	Predictable	0.59701861848589	0.5	1
128	Behavioral	Recent	14	Unpredictable	0.640001528547145	0.333333333333333	1
128	Behavioral	Recent	15	Predictable	0.586889972561039	0.5	1
128	Behavioral	Recent	15	Unpredictable	0.666795765981078	0.388888888888889	1
128	Behavioral	Recent	16	Predictable	0.628403827431611	0.5	1
128	Behavioral	Recent	16	Unpredictable	0.793848377536051	0.611111111111111	1
129	Behavioral	Remote	1	Predictable	0.96625817650056	0.5	0.916666666666667
129	Behavioral	Remote	1	Unpredictable	0.847229830498691	0.555555555555556	1
129	Behavioral	Remote	2	Predictable	0.810659530005069	0.5	1
129	Behavioral	Remote	2	Unpredictable	0.816545052512083	0.666666666666667	1
129	Behavioral	Remote	3	Predictable	0.750292312484817	0.5	0.916666666666667
129	Behavioral	Remote	3	Unpredictable	0.840460063991486	0.666666666666667	1
129	Behavioral	Remote	4	Predictable	0.788433534500655	0.5	1
129	Behavioral	Remote	4	Unpredictable	0.744020992497098	0.666666666666667	1
129	Behavioral	Remote	5	Predictable	0.798375761994976	0.5	1
129	Behavioral	Remote	5	Unpredictable	0.899617647490232	0.666666666666667	1
129	Behavioral	Remote	6	Predictable	0.896059666003566	0.5	1
129	Behavioral	Remote	6	Unpredictable	0.848091856503743	0.444444444444444	0.9
129	Behavioral	Remote	7	Predictable	0.876732228512992	0.5	1
129	Behavioral	Remote	7	Unpredictable	0.895185021508951	0.5	1
129	Behavioral	Remote	8	Predictable	0.820829903008416	0.5	1
129	Behavioral	Remote	8	Unpredictable	0.846060971496627	0.444444444444444	1
129	Behavioral	Remote	9	Predictable	0.746491209007218	0.5	1
129	Behavioral	Remote	9	Unpredictable	0.759801384992898	0.388888888888889	1
129	Behavioral	Remote	10	Predictable	0.812692987485206	0.5	1
129	Behavioral	Remote	10	Unpredictable	0.844832438000594	0.555555555555556	1
129	Behavioral	Remote	11	Predictable	0.725335710012587	0.5	1
129	Behavioral	Remote	11	Unpredictable	0.831425137497718	0.611111111111111	1
129	Behavioral	Remote	12	Predictable	0.747031393504585	0.5	1
129	Behavioral	Remote	12	Unpredictable	0.815719420003006	0.722222222222222	1
129	Behavioral	Remote	13	Predictable	0.74190849448496	0.5	1
129	Behavioral	Remote	13	Unpredictable	0.902292850994854	0.666666666666667	1
129	Behavioral	Remote	14	Predictable	0.703460517004715	0.5	1
129	Behavioral	Remote	14	Unpredictable	1.01577358900976	0.611111111111111	1
129	Behavioral	Remote	15	Predictable	0.622137291997205	0.5	1
129	Behavioral	Remote	15	Unpredictable	0.785510852481821	0.666666666666667	1
129	Behavioral	Remote	16	Predictable	0.718041217012797	0.5	1
129	Behavioral	Remote	16	Unpredictable	0.956927713006735	0.5	1
129	Behavioral	Recent	1	Predictable	0.933383316500112	0.5	1
129	Behavioral	Recent	1	Unpredictable	0.846474526508246	0.277777777777778	0.923076923076923
129	Behavioral	Recent	2	Predictable	0.88249265900231	0.5	1
129	Behavioral	Recent	2	Unpredictable	0.874601776493364	0.277777777777778	1
129	Behavioral	Recent	3	Predictable	0.848569281995879	0.5	1
129	Behavioral	Recent	3	Unpredictable	0.915320688494831	0.444444444444444	1
129	Behavioral	Recent	4	Predictable	0.776589575005346	0.5	1
129	Behavioral	Recent	4	Unpredictable	0.788372194001568	0.444444444444444	1
129	Behavioral	Recent	5	Predictable	0.750189740007045	0.5	1
129	Behavioral	Recent	5	Unpredictable	0.775876780491672	0.611111111111111	1
129	Behavioral	Recent	6	Predictable	0.706873390998225	0.5	1
129	Behavioral	Recent	6	Unpredictable	0.924021882514353	0.444444444444444	1
129	Behavioral	Recent	7	Predictable	0.694414229001268	0.5	1
129	Behavioral	Recent	7	Unpredictable	0.751472310483223	0.444444444444444	1
129	Behavioral	Recent	8	Predictable	0.640927696484141	0.5	1
129	Behavioral	Recent	8	Unpredictable	0.708056877003401	0.333333333333333	1
129	Behavioral	Recent	9	Predictable	0.699667172986665	0.5	1
129	Behavioral	Recent	9	Unpredictable	0.728790823501186	0.444444444444444	1
129	Behavioral	Recent	10	Predictable	0.656241156990291	0.5	1
129	Behavioral	Recent	10	Unpredictable	0.865214363511768	0.444444444444444	1
129	Behavioral	Recent	11	Predictable	0.695737257497967	0.5	1
129	Behavioral	Recent	11	Unpredictable	0.762814491507015	0.5	1
129	Behavioral	Recent	12	Predictable	0.750485551994643	0.5	1
129	Behavioral	Recent	12	Unpredictable	0.861970316982479	0.722222222222222	1
129	Behavioral	Recent	13	Predictable	0.711540723510552	0.5	1
129	Behavioral	Recent	13	Unpredictable	0.74059764201229	0.611111111111111	1
129	Behavioral	Recent	14	Predictable	0.709493905000272	0.5	1
129	Behavioral	Recent	14	Unpredictable	0.837350043017068	0.555555555555556	1
129	Behavioral	Recent	15	Predictable	0.679006262507756	0.5	1
129	Behavioral	Recent	15	Unpredictable	0.750436707006884	0.388888888888889	1
129	Behavioral	Recent	16	Predictable	0.660664372495375	0.5	1
129	Behavioral	Recent	16	Unpredictable	0.704672790496261	0.555555555555556	1
130	Behavioral	Remote	1	Predictable	0.756703846011078	0.5	1
130	Behavioral	Remote	1	Unpredictable	1.12054268900829	0.666666666666667	1
130	Behavioral	Remote	2	Predictable	0.613274589006323	0.5	1
130	Behavioral	Remote	2	Unpredictable	0.629186142992694	0.555555555555556	1
130	Behavioral	Remote	3	Predictable	0.665170642008889	0.5	1
130	Behavioral	Remote	3	Unpredictable	0.642706906495732	0.777777777777778	1
130	Behavioral	Remote	4	Predictable	0.618361384505988	0.5	1
130	Behavioral	Remote	4	Unpredictable	0.642532665006001	0.611111111111111	1
130	Behavioral	Remote	5	Predictable	0.681183679000241	0.5	1
130	Behavioral	Remote	5	Unpredictable	0.782544638495893	0.5	1
130	Behavioral	Remote	6	Predictable	0.689222763496218	0.5	1
130	Behavioral	Remote	6	Unpredictable	0.683653292493545	0.722222222222222	1
130	Behavioral	Remote	7	Predictable	0.59830481300014	0.5	0.916666666666667
130	Behavioral	Remote	7	Unpredictable	0.597078371982206	0.5	1
130	Behavioral	Remote	8	Predictable	0.69567473900679	0.5	1
130	Behavioral	Remote	8	Unpredictable	0.65437511599157	0.333333333333333	1
130	Behavioral	Remote	9	Predictable	0.58413407500484	0.5	1
130	Behavioral	Remote	9	Unpredictable	0.69796552650223	0.555555555555556	1
130	Behavioral	Remote	10	Predictable	0.550405931004206	0.5	1
130	Behavioral	Remote	10	Unpredictable	0.597623502500938	0.611111111111111	1
130	Behavioral	Remote	11	Predictable	0.555304147012066	0.5	1
130	Behavioral	Remote	11	Unpredictable	0.612260729001718	0.555555555555556	1
130	Behavioral	Remote	12	Predictable	0.688465001003351	0.5	1
130	Behavioral	Remote	12	Unpredictable	0.59629153998685	0.555555555555556	1
130	Behavioral	Remote	13	Predictable	0.66011895450356	0.5	1
130	Behavioral	Remote	13	Unpredictable	0.718858391992399	0.722222222222222	0.8
130	Behavioral	Remote	14	Predictable	0.590439521998633	0.5	1
130	Behavioral	Remote	14	Unpredictable	0.634929113512044	0.333333333333333	1
130	Behavioral	Remote	15	Predictable	0.56982246399275	0.5	1
130	Behavioral	Remote	15	Unpredictable	0.566794302998459	0.555555555555556	1
130	Behavioral	Remote	16	Predictable	0.544936057005543	0.5	1
130	Behavioral	Remote	16	Unpredictable	0.592284370504786	0.388888888888889	1
130	Behavioral	Recent	1	Predictable	1.05450700598885	0.5	1
130	Behavioral	Recent	1	Unpredictable	1.00881491100881	0.777777777777778	0.75
130	Behavioral	Recent	2	Predictable	0.546334746992216	0.5	1
130	Behavioral	Recent	2	Unpredictable	0.627196615969297	0.388888888888889	0.909090909090909
130	Behavioral	Recent	3	Predictable	0.590578401985113	0.5	1
130	Behavioral	Recent	3	Unpredictable	0.625116155017167	0.888888888888889	1
130	Behavioral	Recent	4	Predictable	0.58182793049491	0.5	1
130	Behavioral	Recent	4	Unpredictable	0.606717082002433	0.722222222222222	1
130	Behavioral	Recent	5	Predictable	0.620733972027665	0.5	1
130	Behavioral	Recent	5	Unpredictable	0.616297218977707	0.5	0.888888888888889
130	Behavioral	Recent	6	Predictable	0.568168102996424	0.5	1
130	Behavioral	Recent	6	Unpredictable	0.637642408022657	0.444444444444444	0.9
130	Behavioral	Recent	7	Predictable	0.583626932522748	0.5	1
130	Behavioral	Recent	7	Unpredictable	0.589051826507784	0.444444444444444	0.9
130	Behavioral	Recent	8	Predictable	0.548668483505026	0.5	1
130	Behavioral	Recent	8	Unpredictable	0.666461719520157	0.666666666666667	0.833333333333333
130	Behavioral	Recent	9	Predictable	0.578077096492052	0.5	0.916666666666667
130	Behavioral	Recent	9	Unpredictable	0.591819280496566	0.5	0.888888888888889
130	Behavioral	Recent	10	Predictable	0.611738781502936	0.5	1
130	Behavioral	Recent	10	Unpredictable	0.622527309518773	0.611111111111111	1
130	Behavioral	Recent	11	Predictable	0.523578413500217	0.5	1
130	Behavioral	Recent	11	Unpredictable	0.577200820494909	0.611111111111111	1
130	Behavioral	Recent	12	Predictable	0.536114051996264	0.5	1
130	Behavioral	Recent	12	Unpredictable	0.569966954470146	0.5	0.888888888888889
130	Behavioral	Recent	13	Predictable	0.53751169348834	0.5	1
130	Behavioral	Recent	13	Unpredictable	0.581320619006874	0.722222222222222	0.8
130	Behavioral	Recent	14	Predictable	0.591499310481595	0.5	1
130	Behavioral	Recent	14	Unpredictable	0.581794631521916	0.5	1
130	Behavioral	Recent	15	Predictable	0.53500482297386	0.5	1
130	Behavioral	Recent	15	Unpredictable	0.515226858988171	0.444444444444444	1
130	Behavioral	Recent	16	Predictable	0.540781105984933	0.5	1
130	Behavioral	Recent	16	Unpredictable	0.531760435987963	0.5	0.888888888888889
131	Behavioral	Remote	1	Predictable	0.967749121497036	0.5	1
131	Behavioral	Remote	1	Unpredictable	0.886266913017608	0.5	0.777777777777778
131	Behavioral	Remote	2	Predictable	0.89603848248953	0.5	0.916666666666667
131	Behavioral	Remote	2	Unpredictable	0.830726975997095	0.5	1
131	Behavioral	Remote	3	Predictable	0.764887885990902	0.5	1
131	Behavioral	Remote	3	Unpredictable	0.853917699001613	0.666666666666667	1
131	Behavioral	Remote	4	Predictable	0.582616636515013	0.5	0.833333333333333
131	Behavioral	Remote	4	Unpredictable	0.532317717996193	0.333333333333333	0.916666666666667
131	Behavioral	Remote	5	Predictable	0.62050636499771	0.5	0.916666666666667
131	Behavioral	Remote	5	Unpredictable	0.603735746495659	0.555555555555556	0.625
131	Behavioral	Remote	6	Predictable	0.508678550511832	0.5	0.75
131	Behavioral	Remote	6	Unpredictable	0.526366363512352	0.444444444444444	0.8
131	Behavioral	Remote	7	Predictable	0.51205068899435	0.5	1
131	Behavioral	Remote	7	Unpredictable	0.515929242494167	0.555555555555556	1
131	Behavioral	Remote	8	Predictable	0.530744201008929	0.5	0.75
131	Behavioral	Remote	8	Unpredictable	0.598072707492975	0.444444444444444	1
131	Behavioral	Remote	9	Predictable	0.601615965977544	0.5	0.25
131	Behavioral	Remote	9	Unpredictable	0.543420481495559	0.5	0.333333333333333
131	Behavioral	Remote	10	Predictable	0.62105017498834	0.5	0.5
131	Behavioral	Remote	10	Unpredictable	0.526650329993572	0.5	0.666666666666667
131	Behavioral	Remote	11	Predictable	0.49398819549242	0.5	0.916666666666667
131	Behavioral	Remote	11	Unpredictable	0.46954214500147	0.444444444444444	0.8
131	Behavioral	Remote	12	Predictable	0.521954130992526	0.5	1
131	Behavioral	Remote	12	Unpredictable	0.495163416489958	0.555555555555556	0.875
131	Behavioral	Remote	13	Predictable	0.517371273002937	0.5	0.916666666666667
131	Behavioral	Remote	13	Unpredictable	0.500916327000596	0.555555555555556	0.875
131	Behavioral	Remote	14	Predictable	0.60645841799851	0.5	0.75
131	Behavioral	Remote	14	Unpredictable	0.599294237996219	0.388888888888889	0.818181818181818
131	Behavioral	Remote	15	Predictable	0.545365472513368	0.5	0.833333333333333
131	Behavioral	Remote	15	Unpredictable	0.490209258496179	0.611111111111111	0.714285714285714
131	Behavioral	Remote	16	Predictable	0.543243205989711	0.5	0.916666666666667
131	Behavioral	Remote	16	Unpredictable	0.555290068499744	0.722222222222222	0.4
131	Behavioral	Recent	1	Predictable	0.766769734007539	0.5	0.916666666666667
131	Behavioral	Recent	1	Unpredictable	0.879705069499323	0.333333333333333	0.833333333333333
131	Behavioral	Recent	2	Predictable	0.642505460506072	0.5	1
131	Behavioral	Recent	2	Unpredictable	0.691815116500948	0.5	0.888888888888889
131	Behavioral	Recent	3	Predictable	0.665786727986415	0.5	1
131	Behavioral	Recent	3	Unpredictable	0.859446429487434	0.388888888888889	0.909090909090909
131	Behavioral	Recent	4	Predictable	0.668454889004352	0.5	1
131	Behavioral	Recent	4	Unpredictable	0.705680058003054	0.5	0.888888888888889
131	Behavioral	Recent	5	Predictable	0.576921676503844	0.5	1
131	Behavioral	Recent	5	Unpredictable	0.623190581987728	0.555555555555556	0.75
131	Behavioral	Recent	6	Predictable	0.580187422499876	0.5	0.916666666666667
131	Behavioral	Recent	6	Unpredictable	0.65140823450929	0.388888888888889	0.909090909090909
131	Behavioral	Recent	7	Predictable	0.624963186506648	0.5	1
131	Behavioral	Recent	7	Unpredictable	0.744227766495897	0.5	0.888888888888889
131	Behavioral	Recent	8	Predictable	0.636534037985257	0.5	1
131	Behavioral	Recent	8	Unpredictable	0.641242241501459	0.5	1
131	Behavioral	Recent	9	Predictable	0.591232342500007	0.5	1
131	Behavioral	Recent	9	Unpredictable	0.635104062501341	0.444444444444444	0.9
131	Behavioral	Recent	10	Predictable	0.592642043004161	0.5	1
131	Behavioral	Recent	10	Unpredictable	0.632962155999849	0.333333333333333	0.916666666666667
131	Behavioral	Recent	11	Predictable	0.578049773001112	0.5	1
131	Behavioral	Recent	11	Unpredictable	0.659654550501727	0.388888888888889	1
131	Behavioral	Recent	12	Predictable	0.633898248488549	0.5	1
131	Behavioral	Recent	12	Unpredictable	0.704646159007097	0.777777777777778	1
131	Behavioral	Recent	13	Predictable	0.608255030500004	0.5	1
131	Behavioral	Recent	13	Unpredictable	0.702500759987742	0.388888888888889	1
131	Behavioral	Recent	14	Predictable	0.561175976501545	0.5	1
131	Behavioral	Recent	14	Unpredictable	0.626436904000002	0.666666666666667	1
131	Behavioral	Recent	15	Predictable	0.575201837491477	0.5	1
131	Behavioral	Recent	15	Unpredictable	0.595410057008849	0.611111111111111	1
131	Behavioral	Recent	16	Predictable	0.551365253995755	0.5	1
131	Behavioral	Recent	16	Unpredictable	0.621495984494686	0.555555555555556	0.875
132	Behavioral	Remote	1	Predictable	1.20480705999944	0.5	0.666666666666667
132	Behavioral	Remote	1	Unpredictable	1.07156887049495	0.722222222222222	1
132	Behavioral	Remote	2	Predictable	1.29708071201458	0.5	0.75
132	Behavioral	Remote	2	Unpredictable	1.07899065400125	0.5	1
132	Behavioral	Remote	3	Predictable	1.21693997351395	0.5	0.833333333333333
132	Behavioral	Remote	3	Unpredictable	1.08117242148728	0.388888888888889	0.909090909090909
132	Behavioral	Remote	4	Predictable	0.996119642499252	0.5	0.75
132	Behavioral	Remote	4	Unpredictable	0.8499777715042	0.388888888888889	0.909090909090909
132	Behavioral	Remote	5	Predictable	0.857155408506515	0.5	0.75
132	Behavioral	Remote	5	Unpredictable	0.873580979503458	0.5	1
132	Behavioral	Remote	6	Predictable	0.898891429998912	0.5	0.75
132	Behavioral	Remote	6	Unpredictable	0.792924059511279	0.333333333333333	1
132	Behavioral	Remote	7	Predictable	0.856038741490921	0.5	0.75
132	Behavioral	Remote	7	Unpredictable	0.809647227506503	0.5	1
132	Behavioral	Remote	8	Predictable	0.786842058514594	0.5	0.75
132	Behavioral	Remote	8	Unpredictable	0.885032581994893	0.555555555555556	1
132	Behavioral	Remote	9	Predictable	0.890275912999641	0.5	0.75
132	Behavioral	Remote	9	Unpredictable	0.881252366001718	0.444444444444444	1
132	Behavioral	Remote	10	Predictable	0.76175924949348	0.5	0.75
132	Behavioral	Remote	10	Unpredictable	0.942872043990065	0.555555555555556	1
132	Behavioral	Remote	11	Predictable	0.858200160510023	0.5	0.833333333333333
132	Behavioral	Remote	11	Unpredictable	0.94261300699145	0.555555555555556	1
132	Behavioral	Remote	12	Predictable	0.815082485001767	0.5	0.75
132	Behavioral	Remote	12	Unpredictable	0.843797989015002	0.5	1
132	Behavioral	Remote	13	Predictable	0.788467217003926	0.5	0.75
132	Behavioral	Remote	13	Unpredictable	0.791783406995819	0.611111111111111	1
132	Behavioral	Remote	14	Predictable	0.744600484511466	0.5	0.75
132	Behavioral	Remote	14	Unpredictable	0.757763329005684	0.5	0.888888888888889
132	Behavioral	Remote	15	Predictable	0.700357160982094	0.5	0.75
132	Behavioral	Remote	15	Unpredictable	0.960112853499595	0.555555555555556	1
132	Behavioral	Remote	16	Predictable	0.743536450987449	0.5	0.75
132	Behavioral	Remote	16	Unpredictable	0.844851909481803	0.5	1
132	Behavioral	Recent	1	Predictable	1.00086033649859	0.5	0.916666666666667
132	Behavioral	Recent	1	Unpredictable	1.10548164998181	0.555555555555556	0.875
132	Behavioral	Recent	2	Predictable	0.939836476463825	0.5	0.833333333333333
132	Behavioral	Recent	2	Unpredictable	1.03438235702924	0.388888888888889	0.909090909090909
132	Behavioral	Recent	3	Predictable	0.84332521900069	0.5	1
132	Behavioral	Recent	3	Unpredictable	0.900044883455848	0.5	0.888888888888889
132	Behavioral	Recent	4	Predictable	0.799816262500826	0.5	1
132	Behavioral	Recent	4	Unpredictable	0.943241337517974	0.388888888888889	0.818181818181818
132	Behavioral	Recent	5	Predictable	0.781629093980883	0.5	1
132	Behavioral	Recent	5	Unpredictable	1.00940795947099	0.5	0.777777777777778
132	Behavioral	Recent	6	Predictable	0.736575134011219	0.5	1
132	Behavioral	Recent	6	Unpredictable	0.916507515008562	0.555555555555556	0.75
132	Behavioral	Recent	7	Predictable	0.711904828989645	0.5	0.916666666666667
132	Behavioral	Recent	7	Unpredictable	0.751859143463662	0.666666666666667	0.833333333333333
132	Behavioral	Recent	8	Predictable	0.689891451009316	0.5	1
132	Behavioral	Recent	8	Unpredictable	0.75854127900675	0.111111111111111	0.875
132	Behavioral	Recent	9	Predictable	0.747804567508865	0.5	1
132	Behavioral	Recent	9	Unpredictable	0.858612813986838	0.444444444444444	0.7
132	Behavioral	Recent	10	Predictable	0.647498381469632	0.5	0.916666666666667
132	Behavioral	Recent	10	Unpredictable	0.83721803300432	0.555555555555556	0.875
132	Behavioral	Recent	11	Predictable	0.607423466513864	0.5	0.916666666666667
132	Behavioral	Recent	11	Unpredictable	0.682544515992049	0.388888888888889	0.818181818181818
132	Behavioral	Recent	12	Predictable	0.633744039514568	0.5	1
132	Behavioral	Recent	12	Unpredictable	0.775967668509111	0.444444444444444	0.9
132	Behavioral	Recent	13	Predictable	0.683486438007094	0.5	1
132	Behavioral	Recent	13	Unpredictable	0.808953111496521	0.666666666666667	0.666666666666667
132	Behavioral	Recent	14	Predictable	0.611222898005508	0.5	1
132	Behavioral	Recent	14	Unpredictable	0.851287952507846	0.277777777777778	0.692307692307692
132	Behavioral	Recent	15	Predictable	0.567050563491648	0.5	1
132	Behavioral	Recent	15	Unpredictable	0.625953812006628	0.555555555555556	0.875
132	Behavioral	Recent	16	Predictable	0.604781316476874	0.5	0.916666666666667
132	Behavioral	Recent	16	Unpredictable	0.779789583029924	0.388888888888889	0.909090909090909
133	Behavioral	Remote	1	Predictable	1.35040022298926	0.5	1
133	Behavioral	Remote	1	Unpredictable	0.958489212003769	0.388888888888889	0.909090909090909
133	Behavioral	Remote	2	Predictable	0.964039305486949	0.5	1
133	Behavioral	Remote	2	Unpredictable	0.805856536491774	0.5	1
133	Behavioral	Remote	3	Predictable	0.948861780489096	0.5	1
133	Behavioral	Remote	3	Unpredictable	1.22214834447368	0.444444444444444	0.9
133	Behavioral	Remote	4	Predictable	0.943265145499027	0.5	1
133	Behavioral	Remote	4	Unpredictable	0.826287238480291	0.5	1
133	Behavioral	Remote	5	Predictable	0.807582016510423	0.5	0.916666666666667
133	Behavioral	Remote	5	Unpredictable	0.751396183506586	0.555555555555556	0.875
133	Behavioral	Remote	6	Predictable	0.966811471967958	0.5	1
133	Behavioral	Remote	6	Unpredictable	1.15065502200741	0.5	0.888888888888889
133	Behavioral	Remote	7	Predictable	0.814702999981818	0.5	1
133	Behavioral	Remote	7	Unpredictable	0.740979868511204	0.277777777777778	0.923076923076923
133	Behavioral	Remote	8	Predictable	0.739093103038613	0.5	0.916666666666667
133	Behavioral	Remote	8	Unpredictable	0.808418394008186	0.5	1
133	Behavioral	Remote	9	Predictable	0.823593035980593	0.5	1
133	Behavioral	Remote	9	Unpredictable	0.858599731000141	0.666666666666667	1
133	Behavioral	Remote	10	Predictable	0.856109898973955	0.5	1
133	Behavioral	Remote	10	Unpredictable	0.800623867020476	0.555555555555556	1
133	Behavioral	Remote	11	Predictable	0.877084848470986	0.5	1
133	Behavioral	Remote	11	Unpredictable	0.871180086978711	0.555555555555556	1
133	Behavioral	Remote	12	Predictable	1.05923568247818	0.5	0.916666666666667
133	Behavioral	Remote	12	Unpredictable	0.900051997508854	0.444444444444444	0.9
133	Behavioral	Remote	13	Predictable	0.989995806536173	0.5	0.916666666666667
133	Behavioral	Remote	13	Unpredictable	0.746493393497076	0.333333333333333	1
133	Behavioral	Remote	14	Predictable	0.87805568051408	0.5	0.916666666666667
133	Behavioral	Remote	14	Unpredictable	0.894231127982493	0.555555555555556	0.875
133	Behavioral	Remote	15	Predictable	0.718343667511362	0.5	0.916666666666667
133	Behavioral	Remote	15	Unpredictable	0.694704751484096	0.333333333333333	0.916666666666667
133	Behavioral	Remote	16	Predictable	0.84170625396655	0.5	0.916666666666667
133	Behavioral	Remote	16	Unpredictable	0.82740958748036	0.666666666666667	0.833333333333333
133	Behavioral	Recent	1	Predictable	0.998996927490227	0.5	0.833333333333333
133	Behavioral	Recent	1	Unpredictable	1.05794930449338	0.611111111111111	0.857142857142857
133	Behavioral	Recent	2	Predictable	1.0120784539904	0.5	0.75
133	Behavioral	Recent	2	Unpredictable	0.901174511003773	0.722222222222222	1
133	Behavioral	Recent	3	Predictable	1.01623310602736	0.5	0.916666666666667
133	Behavioral	Recent	3	Unpredictable	1.14139898499707	0.388888888888889	1
133	Behavioral	Recent	4	Predictable	1.13641664051101	0.5	0.916666666666667
133	Behavioral	Recent	4	Unpredictable	1.18033013900276	0.388888888888889	0.909090909090909
133	Behavioral	Recent	5	Predictable	0.989606064511463	0.5	0.916666666666667
133	Behavioral	Recent	5	Unpredictable	1.11834338799235	0.611111111111111	1
133	Behavioral	Recent	6	Predictable	0.892718924005748	0.5	1
133	Behavioral	Recent	6	Unpredictable	0.969717822503297	0.444444444444444	0.9
133	Behavioral	Recent	7	Predictable	0.780582693492761	0.5	0.916666666666667
133	Behavioral	Recent	7	Unpredictable	0.966124035534449	0.5	0.888888888888889
133	Behavioral	Recent	8	Predictable	0.860777441965183	0.5	1
133	Behavioral	Recent	8	Unpredictable	0.744890572008444	0.611111111111111	1
133	Behavioral	Recent	9	Predictable	0.951530084013938	0.5	1
133	Behavioral	Recent	9	Unpredictable	0.888025955995545	0.5	1
133	Behavioral	Recent	10	Predictable	0.931332077481784	0.5	1
133	Behavioral	Recent	10	Unpredictable	0.872792191512417	0.444444444444444	1
133	Behavioral	Recent	11	Predictable	0.857355836982606	0.5	1
133	Behavioral	Recent	11	Unpredictable	0.98330599500332	0.555555555555556	0.75
133	Behavioral	Recent	12	Predictable	0.743816140515264	0.5	1
133	Behavioral	Recent	12	Unpredictable	0.935632196982624	0.444444444444444	0.9
133	Behavioral	Recent	13	Predictable	0.932445030484814	0.5	1
133	Behavioral	Recent	13	Unpredictable	0.936967657500645	0.5	0.777777777777778
133	Behavioral	Recent	14	Predictable	0.781064619513927	0.5	1
133	Behavioral	Recent	14	Unpredictable	0.835474390478339	0.555555555555556	0.875
133	Behavioral	Recent	15	Predictable	0.754220366477967	0.5	1
133	Behavioral	Recent	15	Unpredictable	1.2806163590285	0.555555555555556	0.875
133	Behavioral	Recent	16	Predictable	0.710318561497843	0.5	1
133	Behavioral	Recent	16	Unpredictable	0.822726031503408	0.611111111111111	1
135	Behavioral	Remote	1	Predictable	1.00639446248533	0.5	0.916666666666667
135	Behavioral	Remote	1	Unpredictable	0.743250672501744	0.666666666666667	1
135	Behavioral	Remote	2	Predictable	0.722646343027008	0.5	0.833333333333333
135	Behavioral	Remote	2	Unpredictable	0.841613518452505	0.611111111111111	1
135	Behavioral	Remote	3	Predictable	0.901006845524535	0.5	0.75
135	Behavioral	Remote	3	Unpredictable	0.867089845007285	0.5	0.888888888888889
135	Behavioral	Remote	4	Predictable	0.794162072474137	0.5	0.833333333333333
135	Behavioral	Remote	4	Unpredictable	0.793234968994511	0.611111111111111	1
135	Behavioral	Remote	5	Predictable	0.746772543992848	0.5	0.916666666666667
135	Behavioral	Remote	5	Unpredictable	0.749080539040733	0.611111111111111	1
135	Behavioral	Remote	6	Predictable	0.750032121984987	0.5	0.833333333333333
135	Behavioral	Remote	6	Unpredictable	0.793176314007723	0.388888888888889	1
135	Behavioral	Remote	7	Predictable	0.708704043499892	0.5	0.666666666666667
135	Behavioral	Remote	7	Unpredictable	0.807618181512225	0.444444444444444	0.7
135	Behavioral	Remote	8	Predictable	0.70179401448695	0.5	0.833333333333333
135	Behavioral	Remote	8	Unpredictable	0.73894641851075	0.444444444444444	0.7
135	Behavioral	Remote	9	Predictable	0.709112412994727	0.5	0.916666666666667
135	Behavioral	Remote	9	Unpredictable	0.743679443519795	0.444444444444444	1
135	Behavioral	Remote	10	Predictable	0.659641929989448	0.5	0.916666666666667
135	Behavioral	Remote	10	Unpredictable	0.824298668041592	0.444444444444444	0.9
135	Behavioral	Remote	11	Predictable	0.692637088010087	0.5	0.833333333333333
135	Behavioral	Remote	11	Unpredictable	0.746753337502014	0.666666666666667	0.833333333333333
135	Behavioral	Remote	12	Predictable	0.694673709513153	0.5	0.75
135	Behavioral	Remote	12	Unpredictable	0.842179472005228	0.722222222222222	0.8
135	Behavioral	Remote	13	Predictable	0.679459971521283	0.5	0.916666666666667
135	Behavioral	Remote	13	Unpredictable	0.768124600494047	0.611111111111111	0.857142857142857
135	Behavioral	Remote	14	Predictable	0.644273181009339	0.5	0.916666666666667
135	Behavioral	Remote	14	Unpredictable	0.806835469004	0.5	0.888888888888889
135	Behavioral	Remote	15	Predictable	0.637671365460846	0.5	0.916666666666667
135	Behavioral	Remote	15	Unpredictable	0.811824241478462	0.555555555555556	1
135	Behavioral	Remote	16	Predictable	0.627693689486478	0.5	0.666666666666667
135	Behavioral	Remote	16	Unpredictable	0.767857926490251	0.666666666666667	1
135	Behavioral	Recent	1	Predictable	0.825015979498858	0.5	1
135	Behavioral	Recent	1	Unpredictable	1.01649794200784	0.666666666666667	1
135	Behavioral	Recent	2	Predictable	0.829389941034606	0.5	1
135	Behavioral	Recent	2	Unpredictable	0.812183251982788	0.333333333333333	0.916666666666667
135	Behavioral	Recent	3	Predictable	0.838815164024709	0.5	0.916666666666667
135	Behavioral	Recent	3	Unpredictable	0.957205759506905	0.333333333333333	0.916666666666667
135	Behavioral	Recent	4	Predictable	0.845054202975007	0.5	0.916666666666667
135	Behavioral	Recent	4	Unpredictable	0.813343802001327	0.333333333333333	0.916666666666667
135	Behavioral	Recent	5	Predictable	0.822246181487571	0.5	0.916666666666667
135	Behavioral	Recent	5	Unpredictable	0.803899269492831	0.555555555555556	1
135	Behavioral	Recent	6	Predictable	0.722046151029645	0.5	1
135	Behavioral	Recent	6	Unpredictable	0.738578877033433	0.444444444444444	0.8
135	Behavioral	Recent	7	Predictable	0.629124289000174	0.5	1
135	Behavioral	Recent	7	Unpredictable	0.680327737529296	0.555555555555556	0.875
135	Behavioral	Recent	8	Predictable	0.566948677995242	0.5	0.916666666666667
135	Behavioral	Recent	8	Unpredictable	0.675349176977761	0.5	0.777777777777778
135	Behavioral	Recent	9	Predictable	0.753161677479511	0.5	1
135	Behavioral	Recent	9	Unpredictable	0.995690516487228	0.444444444444444	0.9
135	Behavioral	Recent	10	Predictable	0.757628908497281	0.5	1
135	Behavioral	Recent	10	Unpredictable	1.0695428919862	0.611111111111111	0.857142857142857
135	Behavioral	Recent	11	Predictable	0.811718796001514	0.5	1
135	Behavioral	Recent	11	Unpredictable	1.02614977949997	0.444444444444444	0.9
135	Behavioral	Recent	12	Predictable	0.790987863991176	0.5	1
135	Behavioral	Recent	12	Unpredictable	0.935606118524447	0.333333333333333	0.833333333333333
135	Behavioral	Recent	13	Predictable	0.94671100002597	0.5	1
135	Behavioral	Recent	13	Unpredictable	1.19622162848827	0.5	0.777777777777778
135	Behavioral	Recent	14	Predictable	0.953158648509998	0.5	0.833333333333333
135	Behavioral	Recent	14	Unpredictable	0.870471495494712	0.277777777777778	0.846153846153846
135	Behavioral	Recent	15	Predictable	1.12185834901174	0.5	1
135	Behavioral	Recent	15	Unpredictable	1.03665417199955	0.444444444444444	0.8
135	Behavioral	Recent	16	Predictable	0.786006595997605	0.5	1
135	Behavioral	Recent	16	Unpredictable	0.922620149009163	0.555555555555556	0.875
137	Behavioral	Remote	1	Predictable	1.15366518651717	0.5	0.916666666666667
137	Behavioral	Remote	1	Unpredictable	1.1749627670215	0.611111111111111	0.857142857142857
137	Behavioral	Remote	2	Predictable	0.874843675497686	0.5	0.833333333333333
137	Behavioral	Remote	2	Unpredictable	0.819863400509349	0.611111111111111	1
137	Behavioral	Remote	3	Predictable	0.88239128299756	0.5	0.833333333333333
137	Behavioral	Remote	3	Unpredictable	1.18790286700823	0.666666666666667	0.833333333333333
137	Behavioral	Remote	4	Predictable	0.733167087979382	0.5	0.916666666666667
137	Behavioral	Remote	4	Unpredictable	0.858323997992557	0.611111111111111	1
137	Behavioral	Remote	5	Predictable	0.788459953997517	0.5	0.833333333333333
137	Behavioral	Remote	5	Unpredictable	0.968781765492166	0.555555555555556	1
137	Behavioral	Remote	6	Predictable	0.812897374009481	0.5	0.916666666666667
137	Behavioral	Remote	6	Unpredictable	0.739514865534147	0.388888888888889	1
137	Behavioral	Remote	7	Predictable	0.843153902504127	0.5	0.916666666666667
137	Behavioral	Remote	7	Unpredictable	0.988390985003208	0.666666666666667	0.833333333333333
137	Behavioral	Remote	8	Predictable	0.884224905981682	0.5	0.916666666666667
137	Behavioral	Remote	8	Unpredictable	0.760299110494088	0.555555555555556	0.875
137	Behavioral	Remote	9	Predictable	0.770768964488525	0.5	0.916666666666667
137	Behavioral	Remote	9	Unpredictable	1.10072201798903	0.722222222222222	1
137	Behavioral	Remote	10	Predictable	0.778738392982632	0.5	0.916666666666667
137	Behavioral	Remote	10	Unpredictable	0.907986111502397	0.444444444444444	0.9
137	Behavioral	Remote	11	Predictable	0.835907189990394	0.5	0.75
137	Behavioral	Remote	11	Unpredictable	1.00567257852527	0.611111111111111	1
137	Behavioral	Remote	12	Predictable	0.721976945031201	0.5	0.916666666666667
137	Behavioral	Remote	12	Unpredictable	0.966121781500988	0.277777777777778	0.923076923076923
137	Behavioral	Remote	13	Predictable	0.813606070470996	0.5	0.916666666666667
137	Behavioral	Remote	13	Unpredictable	1.0961953230435	0.722222222222222	0.8
137	Behavioral	Remote	14	Predictable	1.42203695102944	0.5	0.833333333333333
137	Behavioral	Remote	14	Unpredictable	1.63163222000003	0.5	1
137	Behavioral	Remote	15	Predictable	1.00463069297257	0.5	0.916666666666667
137	Behavioral	Remote	15	Unpredictable	1.49103720497805	0.555555555555556	0.75
137	Behavioral	Remote	16	Predictable	0.548486299492651	0.5	0.833333333333333
137	Behavioral	Remote	16	Unpredictable	0.482524307997664	0.166666666666667	0.933333333333333
137	Behavioral	Recent	1	Predictable	1.11677398699248	0.5	0.75
137	Behavioral	Recent	1	Unpredictable	1.15792598650296	0.277777777777778	0.846153846153846
137	Behavioral	Recent	2	Predictable	0.850246453504951	0.5	0.833333333333333
137	Behavioral	Recent	2	Unpredictable	1.04276269100228	0.555555555555556	0.875
137	Behavioral	Recent	3	Predictable	0.90204218350118	0.5	0.833333333333333
137	Behavioral	Recent	3	Unpredictable	1.05019506249664	0.555555555555556	1
137	Behavioral	Recent	4	Predictable	0.814096360503755	0.5	0.833333333333333
137	Behavioral	Recent	4	Unpredictable	0.992090305502641	0.5	0.888888888888889
137	Behavioral	Recent	5	Predictable	0.967152507495485	0.5	0.75
137	Behavioral	Recent	5	Unpredictable	1.13985862449772	0.5	0.777777777777778
137	Behavioral	Recent	6	Predictable	0.921941566506575	0.5	0.833333333333333
137	Behavioral	Recent	6	Unpredictable	1.03087240149762	0.333333333333333	0.833333333333333
137	Behavioral	Recent	7	Predictable	1.06868121599109	0.5	0.833333333333333
137	Behavioral	Recent	7	Unpredictable	1.15468296399922	0.388888888888889	0.909090909090909
137	Behavioral	Recent	8	Predictable	1.07359420299326	0.5	0.75
137	Behavioral	Recent	8	Unpredictable	1.21289645700017	0.444444444444444	0.9
137	Behavioral	Recent	9	Predictable	0.96331387250393	0.5	0.833333333333333
137	Behavioral	Recent	9	Unpredictable	0.978296105007756	0.555555555555556	1
137	Behavioral	Recent	10	Predictable	0.850817831502354	0.5	0.75
137	Behavioral	Recent	10	Unpredictable	0.980103921996488	0.5	0.777777777777778
137	Behavioral	Recent	11	Predictable	0.870002175499394	0.5	0.833333333333333
137	Behavioral	Recent	11	Unpredictable	1.03692377499101	0.555555555555556	1
137	Behavioral	Recent	12	Predictable	0.813748112501343	0.5	0.833333333333333
137	Behavioral	Recent	12	Unpredictable	1.08325249400513	0.666666666666667	1
137	Behavioral	Recent	13	Predictable	0.941146144999948	0.5	0.833333333333333
137	Behavioral	Recent	13	Unpredictable	1.13116107049427	0.777777777777778	0.75
137	Behavioral	Recent	14	Predictable	0.89416750100645	0.5	0.833333333333333
137	Behavioral	Recent	14	Unpredictable	1.07098264950036	0.333333333333333	0.916666666666667
137	Behavioral	Recent	15	Predictable	0.836101233500813	0.5	0.75
137	Behavioral	Recent	15	Unpredictable	1.18559462750272	0.611111111111111	0.714285714285714
137	Behavioral	Recent	16	Predictable	1.04461778698897	0.5	0.833333333333333
137	Behavioral	Recent	16	Unpredictable	1.17494002250897	0.444444444444444	1
138	Behavioral	Remote	1	Predictable	1.37141168152448	0.5	0.916666666666667
138	Behavioral	Remote	1	Unpredictable	1.29558502399595	0.222222222222222	0.928571428571429
138	Behavioral	Remote	2	Predictable	1.21733458503149	0.5	0.916666666666667
138	Behavioral	Remote	2	Unpredictable	1.0320864164969	0.388888888888889	0.909090909090909
138	Behavioral	Remote	3	Predictable	1.02842871996108	0.5	1
138	Behavioral	Remote	3	Unpredictable	0.882140537491068	0.5	0.777777777777778
138	Behavioral	Remote	4	Predictable	1.35587489994942	0.5	0.916666666666667
138	Behavioral	Remote	4	Unpredictable	1.04631718300516	0.611111111111111	1
138	Behavioral	Remote	5	Predictable	0.919185851525981	0.5	0.916666666666667
138	Behavioral	Remote	5	Unpredictable	1.16592230502284	0.555555555555556	1
138	Behavioral	Remote	6	Predictable	0.875592237513046	0.5	0.916666666666667
138	Behavioral	Remote	6	Unpredictable	0.898321486543864	0.444444444444444	1
138	Behavioral	Remote	7	Predictable	0.869842231448275	0.5	0.916666666666667
138	Behavioral	Remote	7	Unpredictable	0.905589992529713	0.5	0.666666666666667
138	Behavioral	Remote	8	Predictable	0.857438192993868	0.5	1
138	Behavioral	Remote	8	Unpredictable	0.834375503007323	0.277777777777778	0.923076923076923
138	Behavioral	Remote	9	Predictable	0.820782306487672	0.5	0.833333333333333
138	Behavioral	Remote	9	Unpredictable	0.818441256007645	0.777777777777778	1
138	Behavioral	Remote	10	Predictable	0.937008720997256	0.5	0.75
138	Behavioral	Remote	10	Unpredictable	0.911452490487136	0.444444444444444	0.9
138	Behavioral	Remote	11	Predictable	0.83235463796882	0.5	0.833333333333333
138	Behavioral	Remote	11	Unpredictable	0.844934536493383	0.777777777777778	1
138	Behavioral	Remote	12	Predictable	0.764297650021035	0.5	0.833333333333333
138	Behavioral	Remote	12	Unpredictable	0.751884539960884	0.333333333333333	0.75
138	Behavioral	Remote	13	Predictable	0.639122316555586	0.5	0.916666666666667
138	Behavioral	Remote	13	Unpredictable	0.797710122482385	0.388888888888889	0.909090909090909
138	Behavioral	Remote	14	Predictable	0.781495221541263	0.5	0.916666666666667
138	Behavioral	Remote	14	Unpredictable	0.75357849948341	0.388888888888889	0.818181818181818
138	Behavioral	Remote	15	Predictable	0.721617070026696	0.5	0.833333333333333
138	Behavioral	Remote	15	Unpredictable	0.775071696552914	0.5	0.666666666666667
138	Behavioral	Remote	16	Predictable	0.77763839950785	0.5	1
138	Behavioral	Remote	16	Unpredictable	0.83870546799153	0.611111111111111	0.857142857142857
138	Behavioral	Recent	1	Predictable	1.00829715846339	0.5	0.916666666666667
138	Behavioral	Recent	1	Unpredictable	1.05058735201601	0.555555555555556	1
138	Behavioral	Recent	2	Predictable	0.844645130448043	0.5	0.833333333333333
138	Behavioral	Recent	2	Unpredictable	0.817830065032467	0.5	0.888888888888889
138	Behavioral	Recent	3	Predictable	0.952743866015226	0.5	0.833333333333333
138	Behavioral	Recent	3	Unpredictable	0.909992712025996	0.444444444444444	1
138	Behavioral	Recent	4	Predictable	0.717684048984665	0.5	0.75
138	Behavioral	Recent	4	Unpredictable	0.794342833512929	0.277777777777778	0.923076923076923
138	Behavioral	Recent	5	Predictable	0.958615780516993	0.5	0.75
138	Behavioral	Recent	5	Unpredictable	0.761075865011662	0.444444444444444	0.9
138	Behavioral	Recent	6	Predictable	0.761029048531782	0.5	0.75
138	Behavioral	Recent	6	Unpredictable	0.732493651448749	0.555555555555556	1
138	Behavioral	Recent	7	Predictable	0.688169460976497	0.5	0.916666666666667
138	Behavioral	Recent	7	Unpredictable	0.760604241513647	0.555555555555556	0.875
138	Behavioral	Recent	8	Predictable	0.841164888988715	0.5	0.75
138	Behavioral	Recent	8	Unpredictable	0.76628477248596	0.444444444444444	0.9
138	Behavioral	Recent	9	Predictable	0.727161497052293	0.5	1
138	Behavioral	Recent	9	Unpredictable	0.661020532017574	0.444444444444444	1
138	Behavioral	Recent	10	Predictable	0.720172554487363	0.5	0.916666666666667
138	Behavioral	Recent	10	Unpredictable	0.65733493497828	0.444444444444444	1
138	Behavioral	Recent	11	Predictable	0.740061295044143	0.5	1
138	Behavioral	Recent	11	Unpredictable	0.679284499492496	0.611111111111111	0.857142857142857
138	Behavioral	Recent	12	Predictable	0.762801798060536	0.5	0.916666666666667
138	Behavioral	Recent	12	Unpredictable	0.730643786548171	0.5	0.888888888888889
138	Behavioral	Recent	13	Predictable	0.790777190995869	0.5	0.916666666666667
138	Behavioral	Recent	13	Unpredictable	0.705175551993307	0.444444444444444	1
138	Behavioral	Recent	14	Predictable	0.710464523988776	0.5	0.833333333333333
138	Behavioral	Recent	14	Unpredictable	0.652680026483722	0.5	0.777777777777778
138	Behavioral	Recent	15	Predictable	0.715111211524345	0.5	0.75
138	Behavioral	Recent	15	Unpredictable	0.668276081560179	0.555555555555556	0.875
138	Behavioral	Recent	16	Predictable	0.870369389478582	0.5	0.833333333333333
138	Behavioral	Recent	16	Unpredictable	0.630254628951661	0.666666666666667	0.833333333333333
139	Behavioral	Remote	1	Predictable	0.7775	0.5	0.916666666666667
139	Behavioral	Remote	1	Unpredictable	0.7975	0.444444444444444	1
139	Behavioral	Remote	2	Predictable	0.8225	0.5	1
139	Behavioral	Remote	2	Unpredictable	0.7955	0.388888888888889	1
139	Behavioral	Remote	3	Predictable	0.8425	0.5	1
139	Behavioral	Remote	3	Unpredictable	0.776	0.555555555555556	1
139	Behavioral	Remote	4	Predictable	0.757	0.5	1
139	Behavioral	Remote	4	Unpredictable	0.821	0.555555555555556	1
139	Behavioral	Remote	5	Predictable	0.8265	0.5	1
139	Behavioral	Remote	5	Unpredictable	0.8585	0.722222222222222	1
139	Behavioral	Remote	6	Predictable	0.707	0.5	1
139	Behavioral	Remote	6	Unpredictable	0.8175	0.722222222222222	1
139	Behavioral	Remote	7	Predictable	0.765	0.5	1
139	Behavioral	Remote	7	Unpredictable	0.964	0.888888888888889	0.5
139	Behavioral	Remote	8	Predictable	0.6615	0.5	1
139	Behavioral	Remote	8	Unpredictable	0.7385	0.277777777777778	1
139	Behavioral	Remote	9	Predictable	0.7015	0.5	1
139	Behavioral	Remote	9	Unpredictable	0.7855	0.5	1
139	Behavioral	Remote	10	Predictable	0.65	0.5	1
139	Behavioral	Remote	10	Unpredictable	0.6875	0.5	0.888888888888889
139	Behavioral	Remote	11	Predictable	0.6915	0.5	1
139	Behavioral	Remote	11	Unpredictable	0.7205	0.444444444444444	1
139	Behavioral	Remote	12	Predictable	0.6795	0.5	1
139	Behavioral	Remote	12	Unpredictable	0.6805	0.555555555555556	1
139	Behavioral	Remote	13	Predictable	0.799	0.5	1
139	Behavioral	Remote	13	Unpredictable	0.746	0.444444444444444	0.9
139	Behavioral	Remote	14	Predictable	0.6895	0.5	1
139	Behavioral	Remote	14	Unpredictable	0.705	0.722222222222222	1
139	Behavioral	Remote	15	Predictable	0.7435	0.5	1
139	Behavioral	Remote	15	Unpredictable	0.881	0.666666666666667	0.833333333333333
139	Behavioral	Remote	16	Predictable	0.69	0.5	1
139	Behavioral	Remote	16	Unpredictable	0.7235	0.277777777777778	1
139	Behavioral	Recent	1	Predictable	0.783766281507269	0.5	0.916666666666667
139	Behavioral	Recent	1	Unpredictable	0.754715068498626	0.666666666666667	1
139	Behavioral	Recent	2	Predictable	0.773257917506271	0.5	1
139	Behavioral	Recent	2	Unpredictable	0.729487087504822	0.444444444444444	0.9
139	Behavioral	Recent	3	Predictable	0.770175314501103	0.5	1
139	Behavioral	Recent	3	Unpredictable	0.813028013501025	0.5	1
139	Behavioral	Recent	4	Predictable	0.758931252501498	0.5	1
139	Behavioral	Recent	4	Unpredictable	0.743720810496598	0.5	1
139	Behavioral	Recent	5	Predictable	0.827891287000966	0.5	1
139	Behavioral	Recent	5	Unpredictable	0.760361496497353	0.666666666666667	1
139	Behavioral	Recent	6	Predictable	0.798351226498198	0.5	1
139	Behavioral	Recent	6	Unpredictable	0.67712615650089	0.666666666666667	0.833333333333333
139	Behavioral	Recent	7	Predictable	0.692874103508075	0.5	1
139	Behavioral	Recent	7	Unpredictable	0.683344444500108	0.555555555555556	0.875
139	Behavioral	Recent	8	Predictable	0.659749729493342	0.5	1
139	Behavioral	Recent	8	Unpredictable	0.763818366503983	0.444444444444444	1
139	Behavioral	Recent	9	Predictable	0.647120681998786	0.5	1
139	Behavioral	Recent	9	Unpredictable	0.68816528050229	0.5	1
139	Behavioral	Recent	10	Predictable	0.719247147499118	0.5	1
139	Behavioral	Recent	10	Unpredictable	0.888058484000794	0.722222222222222	1
139	Behavioral	Recent	11	Predictable	0.898110886002542	0.5	1
139	Behavioral	Recent	11	Unpredictable	0.759650564497861	0.722222222222222	0.8
139	Behavioral	Recent	12	Predictable	0.618090057498193	0.5	1
139	Behavioral	Recent	12	Unpredictable	0.689571044000332	0.444444444444444	1
139	Behavioral	Recent	13	Predictable	0.789312320004683	0.5	1
139	Behavioral	Recent	13	Unpredictable	0.750913059498999	0.611111111111111	1
139	Behavioral	Recent	14	Predictable	0.650425101499422	0.5	0.916666666666667
139	Behavioral	Recent	14	Unpredictable	0.645644857497246	0.444444444444444	1
139	Behavioral	Recent	15	Predictable	0.747329450496181	0.5	1
139	Behavioral	Recent	15	Unpredictable	0.761294007999822	0.666666666666667	1
139	Behavioral	Recent	16	Predictable	0.696621507500822	0.5	1
139	Behavioral	Recent	16	Unpredictable	0.639223335499992	0.555555555555556	1
141	Behavioral	Remote	1	Predictable	0.782885713502765	0.5	1
141	Behavioral	Remote	1	Unpredictable	0.763390107502346	0.388888888888889	1
141	Behavioral	Remote	2	Predictable	0.751242397498572	0.5	1
141	Behavioral	Remote	2	Unpredictable	0.8450164340029	0.666666666666667	1
141	Behavioral	Remote	3	Predictable	0.780021648504772	0.5	0.916666666666667
141	Behavioral	Remote	3	Unpredictable	0.737604311987525	0.388888888888889	0.909090909090909
141	Behavioral	Remote	4	Predictable	0.86917395600176	0.5	1
141	Behavioral	Remote	4	Unpredictable	0.866962833009893	0.555555555555556	1
141	Behavioral	Remote	5	Predictable	0.925819340001908	0.5	0.916666666666667
141	Behavioral	Remote	5	Unpredictable	0.820748797501437	0.388888888888889	1
141	Behavioral	Remote	6	Predictable	0.844521417995566	0.5	0.916666666666667
141	Behavioral	Remote	6	Unpredictable	0.804243850492639	0.388888888888889	1
141	Behavioral	Remote	7	Predictable	0.77019928599475	0.5	0.916666666666667
141	Behavioral	Remote	7	Unpredictable	0.794758755000657	0.5	0.777777777777778
141	Behavioral	Remote	8	Predictable	0.773525497497757	0.5	0.916666666666667
141	Behavioral	Remote	8	Unpredictable	0.883648064002045	0.555555555555556	1
141	Behavioral	Remote	9	Predictable	0.791505767017952	0.5	0.916666666666667
141	Behavioral	Remote	9	Unpredictable	0.850973736509332	0.444444444444444	1
141	Behavioral	Remote	10	Predictable	0.743915547500364	0.5	0.916666666666667
141	Behavioral	Remote	10	Unpredictable	0.869721067996579	0.5	1
141	Behavioral	Remote	11	Predictable	0.72466867500043	0.5	0.916666666666667
141	Behavioral	Remote	11	Unpredictable	0.8363908744941	0.611111111111111	0.857142857142857
141	Behavioral	Remote	12	Predictable	0.735194616514491	0.5	1
141	Behavioral	Remote	12	Unpredictable	1.12153150299855	0.611111111111111	1
141	Behavioral	Remote	13	Predictable	0.712166587996762	0.5	0.916666666666667
141	Behavioral	Remote	13	Unpredictable	0.69505447850679	0.5	1
141	Behavioral	Remote	14	Predictable	0.652498024996021	0.5	1
141	Behavioral	Remote	14	Unpredictable	0.750136257993291	0.555555555555556	1
141	Behavioral	Remote	15	Predictable	0.677409561496461	0.5	0.916666666666667
141	Behavioral	Remote	15	Unpredictable	0.994331578986023	0.5	1
141	Behavioral	Remote	16	Predictable	0.747713450982701	0.5	1
141	Behavioral	Remote	16	Unpredictable	0.830209068008116	0.5	0.777777777777778
141	Behavioral	Recent	1	Predictable	0.751920450493344	0.5	0.916666666666667
141	Behavioral	Recent	1	Unpredictable	0.685847988497699	0.555555555555556	1
141	Behavioral	Recent	2	Predictable	0.918168711999897	0.5	0.916666666666667
141	Behavioral	Recent	2	Unpredictable	0.753754464501981	0.5	1
141	Behavioral	Recent	3	Predictable	0.775575315987226	0.5	1
141	Behavioral	Recent	3	Unpredictable	0.794356708502164	0.611111111111111	0.857142857142857
141	Behavioral	Recent	4	Predictable	0.73195111748646	0.5	1
141	Behavioral	Recent	4	Unpredictable	0.626558369505801	0.277777777777778	0.923076923076923
141	Behavioral	Recent	5	Predictable	0.651573391995043	0.5	0.833333333333333
141	Behavioral	Recent	5	Unpredictable	0.565976438490907	0.444444444444444	0.8
141	Behavioral	Recent	6	Predictable	0.64053715900809	0.5	0.916666666666667
141	Behavioral	Recent	6	Unpredictable	0.581285734006088	0.555555555555556	0.875
141	Behavioral	Recent	7	Predictable	0.600440840018563	0.5	0.916666666666667
141	Behavioral	Recent	7	Unpredictable	0.544239167502383	0.444444444444444	1
141	Behavioral	Recent	8	Predictable	0.586122265987796	0.5	1
141	Behavioral	Recent	8	Unpredictable	0.623579715014785	0.111111111111111	0.9375
141	Behavioral	Recent	9	Predictable	0.597053627992864	0.5	0.916666666666667
141	Behavioral	Recent	9	Unpredictable	0.565144110485563	0.666666666666667	1
141	Behavioral	Recent	10	Predictable	0.568342395985382	0.5	0.916666666666667
141	Behavioral	Recent	10	Unpredictable	0.610945147986058	0.555555555555556	0.875
141	Behavioral	Recent	11	Predictable	0.648513859006925	0.5	1
141	Behavioral	Recent	11	Unpredictable	0.603263475000858	0.388888888888889	0.818181818181818
141	Behavioral	Recent	12	Predictable	0.600195151011576	0.5	0.916666666666667
141	Behavioral	Recent	12	Unpredictable	0.635387888003607	0.277777777777778	0.923076923076923
141	Behavioral	Recent	13	Predictable	0.585632319503929	0.5	0.916666666666667
141	Behavioral	Recent	13	Unpredictable	0.607751320509124	0.666666666666667	1
141	Behavioral	Recent	14	Predictable	0.524305929502589	0.5	1
141	Behavioral	Recent	14	Unpredictable	0.602580482503982	0.444444444444444	0.9
141	Behavioral	Recent	15	Predictable	0.507230543007609	0.5	0.833333333333333
141	Behavioral	Recent	15	Unpredictable	0.518256888506585	0.5	1
141	Behavioral	Recent	16	Predictable	0.594334415000048	0.5	1
141	Behavioral	Recent	16	Unpredictable	0.582899353990797	0.611111111111111	1
142	Behavioral	Remote	1	Predictable	0.894401406985708	0.5	1
142	Behavioral	Remote	1	Unpredictable	0.932987519539892	0.611111111111111	1
142	Behavioral	Remote	2	Predictable	0.804419724445325	0.5	1
142	Behavioral	Remote	2	Unpredictable	0.813903519534505	0.5	1
142	Behavioral	Remote	3	Predictable	0.842717955529225	0.5	1
142	Behavioral	Remote	3	Unpredictable	0.91486741695553	0.666666666666667	0.833333333333333
142	Behavioral	Remote	4	Predictable	0.88473651453387	0.5	1
142	Behavioral	Remote	4	Unpredictable	0.986124854476657	0.444444444444444	0.8
142	Behavioral	Remote	5	Predictable	1.02143717347644	0.5	0.833333333333333
142	Behavioral	Remote	5	Unpredictable	1.02857393247541	0.666666666666667	1
142	Behavioral	Remote	6	Predictable	0.892970178974793	0.5	1
142	Behavioral	Remote	6	Unpredictable	0.897416166029871	0.666666666666667	1
142	Behavioral	Remote	7	Predictable	0.708063605008647	0.5	1
142	Behavioral	Remote	7	Unpredictable	0.71641334699234	0.555555555555556	1
142	Behavioral	Remote	8	Predictable	0.851010171929375	0.5	1
[truncated: 4,209 more rows]
