# Supplementary material for: Integration of overlapping sequences emerges with consolidation through medial prefrontal cortex neural ensembles and hippocampal–cortical connectivity
Source: eLife. 2024 Nov 15;13:e84359. doi: 10.7554/eLife.84359 (PMC11567667; doi:10.7554/eLife.84359)
Supplement: Figure 1—figure supplement 2—source data 1. [file elife-84359-fig1-figsupp2-data1.csv]

subj	roi	value	cond	day	run
1	Anterior Hippocampus	-0.290150803571429	Predictable	Remote	1
1	Anterior Hippocampus	1.00788923214286	Predictable	Remote	2
1	Anterior Hippocampus	0.223778428571429	Predictable	Remote	3
1	Anterior Hippocampus	0.403691705357143	Predictable	Remote	4
1	Anterior Hippocampus	0.3435265625	Predictable	Remote	5
1	Anterior Hippocampus	-0.492239	Predictable	Remote	6
1	Anterior Hippocampus	-0.636380267857143	Predictable	Remote	7
1	Anterior Hippocampus	0.109338955357143	Predictable	Remote	8
1	Anterior Hippocampus	-0.440120151785714	Predictable	Recent	1
1	Anterior Hippocampus	0.182618580357143	Predictable	Recent	2
1	Anterior Hippocampus	-0.00306174107142857	Predictable	Recent	3
1	Anterior Hippocampus	-0.284559580357143	Predictable	Recent	4
1	Anterior Hippocampus	0.273086348214286	Predictable	Recent	5
1	Anterior Hippocampus	-1.62936938392857	Predictable	Recent	6
1	Anterior Hippocampus	0.383159410714286	Predictable	Recent	7
1	Anterior Hippocampus	0.523367116071429	Predictable	Recent	8
1	Anterior Hippocampus	0.640926026785714	Unpredictable	Remote	1
1	Anterior Hippocampus	-0.0918316517857143	Unpredictable	Remote	2
1	Anterior Hippocampus	0.790925035714286	Unpredictable	Remote	3
1	Anterior Hippocampus	0.482943151785714	Unpredictable	Remote	4
1	Anterior Hippocampus	0.7619580625	Unpredictable	Remote	5
1	Anterior Hippocampus	-0.636409008928571	Unpredictable	Remote	6
1	Anterior Hippocampus	0.315019848214286	Unpredictable	Remote	7
1	Anterior Hippocampus	0.340265973214286	Unpredictable	Remote	8
1	Anterior Hippocampus	-0.00299460714285714	Unpredictable	Recent	1
1	Anterior Hippocampus	-0.462837375	Unpredictable	Recent	2
1	Anterior Hippocampus	-0.2429485625	Unpredictable	Recent	3
1	Anterior Hippocampus	-0.982934303571429	Unpredictable	Recent	4
1	Anterior Hippocampus	-0.4084106875	Unpredictable	Recent	5
1	Anterior Hippocampus	-0.848782410714286	Unpredictable	Recent	6
1	Anterior Hippocampus	1.07198991964286	Unpredictable	Recent	7
1	Anterior Hippocampus	0.444440276785714	Unpredictable	Recent	8
1	Posterior Hippocampus	0.5728843	Predictable	Remote	1
1	Posterior Hippocampus	0.256226966666667	Predictable	Remote	2
1	Posterior Hippocampus	0.0703335	Predictable	Remote	3
1	Posterior Hippocampus	0.2354016	Predictable	Remote	4
1	Posterior Hippocampus	0.265514416666667	Predictable	Remote	5
1	Posterior Hippocampus	-0.0100866833333333	Predictable	Remote	6
1	Posterior Hippocampus	-0.371446766666667	Predictable	Remote	7
1	Posterior Hippocampus	0.349369083333333	Predictable	Remote	8
1	Posterior Hippocampus	-0.307862266666667	Predictable	Recent	1
1	Posterior Hippocampus	0.734647433333333	Predictable	Recent	2
1	Posterior Hippocampus	0.471135	Predictable	Recent	3
1	Posterior Hippocampus	-0.36502525	Predictable	Recent	4
1	Posterior Hippocampus	0.5346899	Predictable	Recent	5
1	Posterior Hippocampus	-0.175170583333333	Predictable	Recent	6
1	Posterior Hippocampus	0.628182116666667	Predictable	Recent	7
1	Posterior Hippocampus	0.25657805	Predictable	Recent	8
1	Posterior Hippocampus	-0.0977340666666667	Unpredictable	Remote	1
1	Posterior Hippocampus	0.13816185	Unpredictable	Remote	2
1	Posterior Hippocampus	0.0371218166666667	Unpredictable	Remote	3
1	Posterior Hippocampus	0.337980133333333	Unpredictable	Remote	4
1	Posterior Hippocampus	1.07878281666667	Unpredictable	Remote	5
1	Posterior Hippocampus	-0.3556748	Unpredictable	Remote	6
1	Posterior Hippocampus	0.0243943666666667	Unpredictable	Remote	7
1	Posterior Hippocampus	0.726879333333333	Unpredictable	Remote	8
1	Posterior Hippocampus	0.384894366666667	Unpredictable	Recent	1
1	Posterior Hippocampus	0.82076495	Unpredictable	Recent	2
1	Posterior Hippocampus	-0.073358	Unpredictable	Recent	3
1	Posterior Hippocampus	-1.4254422	Unpredictable	Recent	4
1	Posterior Hippocampus	-0.108589416666667	Unpredictable	Recent	5
1	Posterior Hippocampus	0.157832333333333	Unpredictable	Recent	6
1	Posterior Hippocampus	0.369901466666667	Unpredictable	Recent	7
1	Posterior Hippocampus	-0.3437257	Unpredictable	Recent	8
1	mPFC	-0.721915377224199	Predictable	Remote	1
1	mPFC	-0.0293822740213523	Predictable	Remote	2
1	mPFC	0.0491595409252669	Predictable	Remote	3
1	mPFC	0.684948597864769	Predictable	Remote	4
1	mPFC	-0.174173366548043	Predictable	Remote	5
1	mPFC	-1.09853271530249	Predictable	Remote	6
1	mPFC	-0.360854476868327	Predictable	Remote	7
1	mPFC	0.433091355871886	Predictable	Remote	8
1	mPFC	-0.766624117437722	Predictable	Recent	1
1	mPFC	0.428558017793594	Predictable	Recent	2
1	mPFC	-0.379378056939502	Predictable	Recent	3
1	mPFC	-0.788852572953737	Predictable	Recent	4
1	mPFC	0.789654138790036	Predictable	Recent	5
1	mPFC	-0.931830288256228	Predictable	Recent	6
1	mPFC	-0.425979793594306	Predictable	Recent	7
1	mPFC	0.816710629893238	Predictable	Recent	8
1	mPFC	-0.889900202846975	Unpredictable	Remote	1
1	mPFC	-0.359433053380783	Unpredictable	Remote	2
1	mPFC	-0.27879396797153	Unpredictable	Remote	3
1	mPFC	-0.524864669039146	Unpredictable	Remote	4
1	mPFC	-0.335528007117438	Unpredictable	Remote	5
1	mPFC	-1.58821430604982	Unpredictable	Remote	6
1	mPFC	0.0157378042704626	Unpredictable	Remote	7
1	mPFC	0.351248565836299	Unpredictable	Remote	8
1	mPFC	-0.613486295373666	Unpredictable	Recent	1
1	mPFC	0.496810473309609	Unpredictable	Recent	2
1	mPFC	-0.473031896797153	Unpredictable	Recent	3
1	mPFC	-1.2674439430605	Unpredictable	Recent	4
1	mPFC	0.330951925266904	Unpredictable	Recent	5
1	mPFC	-0.412099491103203	Unpredictable	Recent	6
1	mPFC	-0.173821665480427	Unpredictable	Recent	7
1	mPFC	0.946953167259787	Unpredictable	Recent	8
1	LOC	3.95161477813505	Predictable	Remote	1
1	LOC	2.84969585209003	Predictable	Remote	2
1	LOC	2.41340396891747	Predictable	Remote	3
1	LOC	3.07173066881029	Predictable	Remote	4
1	LOC	1.88827145659164	Predictable	Remote	5
1	LOC	2.28545250482315	Predictable	Remote	6
1	LOC	1.40926504180064	Predictable	Remote	7
1	LOC	3.9504667738478	Predictable	Remote	8
1	LOC	1.73292113719185	Predictable	Recent	1
1	LOC	2.87851773419078	Predictable	Recent	2
1	LOC	1.75243910182208	Predictable	Recent	3
1	LOC	0.739558439442658	Predictable	Recent	4
1	LOC	1.61863184351554	Predictable	Recent	5
1	LOC	2.87228436120043	Predictable	Recent	6
1	LOC	1.84583471275456	Predictable	Recent	7
1	LOC	3.10051811146838	Predictable	Recent	8
1	LOC	2.95075187352626	Unpredictable	Remote	1
1	LOC	1.7809657920686	Unpredictable	Remote	2
1	LOC	2.63326696677385	Unpredictable	Remote	3
1	LOC	1.62396321114684	Unpredictable	Remote	4
1	LOC	1.19765927438371	Unpredictable	Remote	5
1	LOC	2.14272343944266	Unpredictable	Remote	6
1	LOC	1.41968943837085	Unpredictable	Remote	7
1	LOC	2.8171705187567	Unpredictable	Remote	8
1	LOC	1.8369520192926	Unpredictable	Recent	1
1	LOC	1.68497902679528	Unpredictable	Recent	2
1	LOC	1.36660000214362	Unpredictable	Recent	3
1	LOC	0.690824635584137	Unpredictable	Recent	4
1	LOC	1.67322318327974	Unpredictable	Recent	5
1	LOC	2.13777558092176	Unpredictable	Recent	6
1	LOC	1.2851588488746	Unpredictable	Recent	7
1	LOC	0.97734021221865	Unpredictable	Recent	8
2	Anterior Hippocampus	0.115876194444444	Predictable	Remote	1
2	Anterior Hippocampus	-0.52398137962963	Predictable	Remote	2
2	Anterior Hippocampus	-0.826971648148148	Predictable	Remote	3
2	Anterior Hippocampus	-0.00158849074074074	Predictable	Remote	4
2	Anterior Hippocampus	-0.9253125	Predictable	Remote	5
2	Anterior Hippocampus	-1.54790932407407	Predictable	Remote	6
2	Anterior Hippocampus	-0.391182703703704	Predictable	Remote	7
2	Anterior Hippocampus	0.669896537037037	Predictable	Remote	8
2	Anterior Hippocampus	0.409190481481481	Predictable	Recent	1
2	Anterior Hippocampus	-0.758307518518519	Predictable	Recent	2
2	Anterior Hippocampus	-0.47089912962963	Predictable	Recent	3
2	Anterior Hippocampus	-0.646444148148148	Predictable	Recent	4
2	Anterior Hippocampus	0.928489611111111	Predictable	Recent	5
2	Anterior Hippocampus	-0.413115944444444	Predictable	Recent	6
2	Anterior Hippocampus	0.186712305555556	Predictable	Recent	7
2	Anterior Hippocampus	0.460035407407407	Predictable	Recent	8
2	Anterior Hippocampus	-0.291305453703704	Unpredictable	Remote	1
2	Anterior Hippocampus	-0.883265731481481	Unpredictable	Remote	2
2	Anterior Hippocampus	-0.410396814814815	Unpredictable	Remote	3
2	Anterior Hippocampus	-0.306098944444444	Unpredictable	Remote	4
2	Anterior Hippocampus	-1.34536264814815	Unpredictable	Remote	5
2	Anterior Hippocampus	-1.37189385185185	Unpredictable	Remote	6
2	Anterior Hippocampus	-0.856128083333333	Unpredictable	Remote	7
2	Anterior Hippocampus	1.88224415740741	Unpredictable	Remote	8
2	Anterior Hippocampus	-0.22688037037037	Unpredictable	Recent	1
2	Anterior Hippocampus	-1.09034589814815	Unpredictable	Recent	2
2	Anterior Hippocampus	-0.471170027777778	Unpredictable	Recent	3
2	Anterior Hippocampus	-0.1766455	Unpredictable	Recent	4
2	Anterior Hippocampus	0.598826703703704	Unpredictable	Recent	5
2	Anterior Hippocampus	-0.720929009259259	Unpredictable	Recent	6
2	Anterior Hippocampus	-0.138564527777778	Unpredictable	Recent	7
2	Anterior Hippocampus	0.289843685185185	Unpredictable	Recent	8
2	Posterior Hippocampus	0.743722589041096	Predictable	Remote	1
2	Posterior Hippocampus	-0.767095424657534	Predictable	Remote	2
2	Posterior Hippocampus	-1.30809280821918	Predictable	Remote	3
2	Posterior Hippocampus	0.778769835616438	Predictable	Remote	4
2	Posterior Hippocampus	0.123502767123288	Predictable	Remote	5
2	Posterior Hippocampus	-0.363790739726027	Predictable	Remote	6
2	Posterior Hippocampus	-0.783602232876712	Predictable	Remote	7
2	Posterior Hippocampus	1.34211124657534	Predictable	Remote	8
2	Posterior Hippocampus	0.114133917808219	Predictable	Recent	1
2	Posterior Hippocampus	-0.0198525753424658	Predictable	Recent	2
2	Posterior Hippocampus	-0.445056534246575	Predictable	Recent	3
2	Posterior Hippocampus	0.17209104109589	Predictable	Recent	4
2	Posterior Hippocampus	0.36001197260274	Predictable	Recent	5
2	Posterior Hippocampus	-0.958035671232877	Predictable	Recent	6
2	Posterior Hippocampus	0.273731671232877	Predictable	Recent	7
2	Posterior Hippocampus	0.12297001369863	Predictable	Recent	8
2	Posterior Hippocampus	0.426238493150685	Unpredictable	Remote	1
2	Posterior Hippocampus	-1.1169321369863	Unpredictable	Remote	2
2	Posterior Hippocampus	-0.195362534246575	Unpredictable	Remote	3
2	Posterior Hippocampus	0.0815247671232877	Unpredictable	Remote	4
2	Posterior Hippocampus	-0.518736863013699	Unpredictable	Remote	5
2	Posterior Hippocampus	-0.370102136986301	Unpredictable	Remote	6
2	Posterior Hippocampus	-0.516639479452055	Unpredictable	Remote	7
2	Posterior Hippocampus	3.27370721917808	Unpredictable	Remote	8
2	Posterior Hippocampus	-0.212923273972603	Unpredictable	Recent	1
2	Posterior Hippocampus	-0.411414068493151	Unpredictable	Recent	2
2	Posterior Hippocampus	-0.242388465753425	Unpredictable	Recent	3
2	Posterior Hippocampus	-0.353561246575342	Unpredictable	Recent	4
2	Posterior Hippocampus	1.08821423287671	Unpredictable	Recent	5
2	Posterior Hippocampus	-0.744198794520548	Unpredictable	Recent	6
2	Posterior Hippocampus	0.187699438356164	Unpredictable	Recent	7
2	Posterior Hippocampus	0.29964097260274	Unpredictable	Recent	8
2	mPFC	0.276387182389937	Predictable	Remote	1
2	mPFC	0.0244624245283019	Predictable	Remote	2
2	mPFC	-1.04607662578616	Predictable	Remote	3
2	mPFC	0.0726512924528302	Predictable	Remote	4
2	mPFC	-0.868919393081761	Predictable	Remote	5
2	mPFC	-0.961141421383648	Predictable	Remote	6
2	mPFC	-0.91201134591195	Predictable	Remote	7
2	mPFC	0.350525547169811	Predictable	Remote	8
2	mPFC	0.255519943396226	Predictable	Recent	1
2	mPFC	-0.121266981132075	Predictable	Recent	2
2	mPFC	0.0873148899371069	Predictable	Recent	3
2	mPFC	0.174683270440252	Predictable	Recent	4
2	mPFC	-0.302716018867925	Predictable	Recent	5
2	mPFC	1.12521244654088	Predictable	Recent	6
2	mPFC	0.557354097484277	Predictable	Recent	7
2	mPFC	-0.741171317610063	Predictable	Recent	8
2	mPFC	-0.0688368805031447	Unpredictable	Remote	1
2	mPFC	-0.936539823899371	Unpredictable	Remote	2
2	mPFC	-1.23694537421384	Unpredictable	Remote	3
2	mPFC	-0.895481738993711	Unpredictable	Remote	4
2	mPFC	-0.574476691823899	Unpredictable	Remote	5
2	mPFC	-0.74829784591195	Unpredictable	Remote	6
2	mPFC	-0.630393141509434	Unpredictable	Remote	7
2	mPFC	0.149109572327044	Unpredictable	Remote	8
2	mPFC	-0.687209663522013	Unpredictable	Recent	1
2	mPFC	0.00927027987421384	Unpredictable	Recent	2
2	mPFC	-0.0202005597484277	Unpredictable	Recent	3
2	mPFC	-0.586558644654088	Unpredictable	Recent	4
2	mPFC	-0.249252880503145	Unpredictable	Recent	5
2	mPFC	0.00193471698113207	Unpredictable	Recent	6
2	mPFC	-0.770534081761006	Unpredictable	Recent	7
2	mPFC	0.00238416352201258	Unpredictable	Recent	8
2	LOC	3.25322017222222	Predictable	Remote	1
2	LOC	2.10277107777778	Predictable	Remote	2
2	LOC	1.27615446888889	Predictable	Remote	3
2	LOC	2.47616829222222	Predictable	Remote	4
2	LOC	2.13964209888889	Predictable	Remote	5
2	LOC	1.17719238222222	Predictable	Remote	6
2	LOC	1.62693884777778	Predictable	Remote	7
2	LOC	1.96456356333333	Predictable	Remote	8
2	LOC	1.81511107	Predictable	Recent	1
2	LOC	2.03432342555556	Predictable	Recent	2
2	LOC	1.63428468444444	Predictable	Recent	3
2	LOC	2.41740616222222	Predictable	Recent	4
2	LOC	1.54386648333333	Predictable	Recent	5
2	LOC	1.99562141666667	Predictable	Recent	6
2	LOC	1.91990296222222	Predictable	Recent	7
2	LOC	2.08549184222222	Predictable	Recent	8
2	LOC	2.61285513555556	Unpredictable	Remote	1
2	LOC	1.57019517222222	Unpredictable	Remote	2
2	LOC	1.1581353	Unpredictable	Remote	3
2	LOC	2.04180558333333	Unpredictable	Remote	4
2	LOC	1.60878557777778	Unpredictable	Remote	5
2	LOC	1.34518634	Unpredictable	Remote	6
2	LOC	1.46307901222222	Unpredictable	Remote	7
2	LOC	2.40801870444444	Unpredictable	Remote	8
2	LOC	2.02339253777778	Unpredictable	Recent	1
2	LOC	1.78548064333333	Unpredictable	Recent	2
2	LOC	1.14649774666667	Unpredictable	Recent	3
2	LOC	2.00403083	Unpredictable	Recent	4
2	LOC	2.01775380777778	Unpredictable	Recent	5
2	LOC	1.53047233444444	Unpredictable	Recent	6
2	LOC	2.03877304333333	Unpredictable	Recent	7
2	LOC	1.87596164333333	Unpredictable	Recent	8
3	Anterior Hippocampus	-0.187221392523365	Predictable	Remote	1
3	Anterior Hippocampus	-0.965453355140187	Predictable	Remote	2
3	Anterior Hippocampus	-0.334519934579439	Predictable	Remote	3
3	Anterior Hippocampus	-0.615447420560748	Predictable	Remote	4
3	Anterior Hippocampus	-0.0508315981308411	Predictable	Remote	5
3	Anterior Hippocampus	-0.18217776635514	Predictable	Remote	6
3	Anterior Hippocampus	0.0899562897196262	Predictable	Remote	7
3	Anterior Hippocampus	1.3055518411215	Predictable	Remote	8
3	Anterior Hippocampus	0.240727252336449	Predictable	Recent	1
3	Anterior Hippocampus	-0.126737121495327	Predictable	Recent	2
3	Anterior Hippocampus	0.40277361682243	Predictable	Recent	3
3	Anterior Hippocampus	0.311281906542056	Predictable	Recent	4
3	Anterior Hippocampus	-0.160722570093458	Predictable	Recent	5
3	Anterior Hippocampus	0.0214810747663551	Predictable	Recent	6
3	Anterior Hippocampus	-0.352762859813084	Predictable	Recent	7
3	Anterior Hippocampus	-0.526931551401869	Predictable	Recent	8
3	Anterior Hippocampus	-0.137009252336449	Unpredictable	Remote	1
3	Anterior Hippocampus	-0.748061775700935	Unpredictable	Remote	2
3	Anterior Hippocampus	0.763402093457944	Unpredictable	Remote	3
3	Anterior Hippocampus	-0.372641102803738	Unpredictable	Remote	4
3	Anterior Hippocampus	0.0401458037383178	Unpredictable	Remote	5
3	Anterior Hippocampus	-0.0224394672897196	Unpredictable	Remote	6
3	Anterior Hippocampus	-0.524105196261682	Unpredictable	Remote	7
3	Anterior Hippocampus	0.588671336448598	Unpredictable	Remote	8
3	Anterior Hippocampus	-0.134632654205607	Unpredictable	Recent	1
3	Anterior Hippocampus	0.162614448598131	Unpredictable	Recent	2
3	Anterior Hippocampus	-0.318362551401869	Unpredictable	Recent	3
3	Anterior Hippocampus	-0.191182355140187	Unpredictable	Recent	4
3	Anterior Hippocampus	0.136360981308411	Unpredictable	Recent	5
3	Anterior Hippocampus	0.044862476635514	Unpredictable	Recent	6
3	Anterior Hippocampus	-0.185091280373832	Unpredictable	Recent	7
3	Anterior Hippocampus	-0.413876990654206	Unpredictable	Recent	8
3	Posterior Hippocampus	-0.825747688311688	Predictable	Remote	1
3	Posterior Hippocampus	-0.0309527792207792	Predictable	Remote	2
3	Posterior Hippocampus	-0.538282493506493	Predictable	Remote	3
3	Posterior Hippocampus	0.342760688311688	Predictable	Remote	4
3	Posterior Hippocampus	0.236341090909091	Predictable	Remote	5
3	Posterior Hippocampus	0.0576523636363636	Predictable	Remote	6
3	Posterior Hippocampus	0.141800194805195	Predictable	Remote	7
3	Posterior Hippocampus	0.360670857142857	Predictable	Remote	8
3	Posterior Hippocampus	1.1307485974026	Predictable	Recent	1
3	Posterior Hippocampus	0.505578779220779	Predictable	Recent	2
3	Posterior Hippocampus	0.218447337662338	Predictable	Recent	3
3	Posterior Hippocampus	0.0469584415584416	Predictable	Recent	4
3	Posterior Hippocampus	-0.255914272727273	Predictable	Recent	5
3	Posterior Hippocampus	1.29306794805195	Predictable	Recent	6
3	Posterior Hippocampus	-1.00133077922078	Predictable	Recent	7
3	Posterior Hippocampus	0.138150493506493	Predictable	Recent	8
3	Posterior Hippocampus	-0.0106144805194805	Unpredictable	Remote	1
3	Posterior Hippocampus	-0.103757558441558	Unpredictable	Remote	2
3	Posterior Hippocampus	-0.102640272727273	Unpredictable	Remote	3
3	Posterior Hippocampus	0.288805883116883	Unpredictable	Remote	4
3	Posterior Hippocampus	0.812386168831169	Unpredictable	Remote	5
3	Posterior Hippocampus	-0.522814168831169	Unpredictable	Remote	6
3	Posterior Hippocampus	0.0347256493506494	Unpredictable	Remote	7
3	Posterior Hippocampus	0.16273938961039	Unpredictable	Remote	8
3	Posterior Hippocampus	0.316780298701299	Unpredictable	Recent	1
3	Posterior Hippocampus	0.218984454545455	Unpredictable	Recent	2
3	Posterior Hippocampus	-0.764676480519481	Unpredictable	Recent	3
3	Posterior Hippocampus	0.11570412987013	Unpredictable	Recent	4
3	Posterior Hippocampus	-0.112421818181818	Unpredictable	Recent	5
3	Posterior Hippocampus	0.942646558441558	Unpredictable	Recent	6
3	Posterior Hippocampus	-0.692689415584416	Unpredictable	Recent	7
3	Posterior Hippocampus	0.276648246753247	Unpredictable	Recent	8
3	mPFC	0.163493727272727	Predictable	Remote	1
3	mPFC	-2.03351996875	Predictable	Remote	2
3	mPFC	-0.550225210227273	Predictable	Remote	3
3	mPFC	-0.814709525568182	Predictable	Remote	4
3	mPFC	-1.09433951988636	Predictable	Remote	5
3	mPFC	-0.725861181818182	Predictable	Remote	6
3	mPFC	-0.936297224431818	Predictable	Remote	7
3	mPFC	0.359133642045455	Predictable	Remote	8
3	mPFC	-1.20521423863636	Predictable	Recent	1
3	mPFC	-0.446321178977273	Predictable	Recent	2
3	mPFC	-0.813411210227273	Predictable	Recent	3
3	mPFC	-0.239331443181818	Predictable	Recent	4
3	mPFC	-0.607643988636364	Predictable	Recent	5
3	mPFC	-0.479039607954545	Predictable	Recent	6
3	mPFC	-0.405132829545455	Predictable	Recent	7
3	mPFC	-0.217274636363636	Predictable	Recent	8
3	mPFC	-0.559223832386364	Unpredictable	Remote	1
3	mPFC	-2.06902480113636	Unpredictable	Remote	2
3	mPFC	-0.650864190340909	Unpredictable	Remote	3
3	mPFC	-0.807491423295455	Unpredictable	Remote	4
3	mPFC	-0.587731136363636	Unpredictable	Remote	5
3	mPFC	-0.766203826704545	Unpredictable	Remote	6
3	mPFC	-1.34888459090909	Unpredictable	Remote	7
3	mPFC	-0.396555948863636	Unpredictable	Remote	8
3	mPFC	-1.4051380625	Unpredictable	Recent	1
3	mPFC	0.552566696022727	Unpredictable	Recent	2
3	mPFC	-1.76666464772727	Unpredictable	Recent	3
3	mPFC	-1.15016627840909	Unpredictable	Recent	4
3	mPFC	-0.910778559659091	Unpredictable	Recent	5
3	mPFC	-0.93028640625	Unpredictable	Recent	6
3	mPFC	-0.655496463068182	Unpredictable	Recent	7
3	mPFC	-0.432294696022727	Unpredictable	Recent	8
3	LOC	3.81907322988506	Predictable	Remote	1
3	LOC	3.40291760440613	Predictable	Remote	2
3	LOC	2.42066377681992	Predictable	Remote	3
3	LOC	3.15419649233716	Predictable	Remote	4
3	LOC	3.52663159578544	Predictable	Remote	5
3	LOC	2.74116864655172	Predictable	Remote	6
3	LOC	2.66121569636015	Predictable	Remote	7
3	LOC	3.84405452681992	Predictable	Remote	8
3	LOC	4.85992550574713	Predictable	Recent	1
3	LOC	3.20647849521073	Predictable	Recent	2
3	LOC	2.26257835153257	Predictable	Recent	3
3	LOC	2.51975329022989	Predictable	Recent	4
3	LOC	3.08487839750958	Predictable	Recent	5
3	LOC	3.19525177394636	Predictable	Recent	6
3	LOC	2.46307981417625	Predictable	Recent	7
3	LOC	2.85942968295019	Predictable	Recent	8
3	LOC	1.44637558237548	Unpredictable	Remote	1
3	LOC	2.3225655862069	Unpredictable	Remote	2
3	LOC	1.63102110823755	Unpredictable	Remote	3
3	LOC	3.52874127490421	Unpredictable	Remote	4
3	LOC	3.0136190545977	Unpredictable	Remote	5
3	LOC	2.63329809578544	Unpredictable	Remote	6
3	LOC	2.24558473275862	Unpredictable	Remote	7
3	LOC	3.21627740613027	Unpredictable	Remote	8
3	LOC	3.006126348659	Unpredictable	Recent	1
3	LOC	3.40763739750958	Unpredictable	Recent	2
3	LOC	2.93380986398467	Unpredictable	Recent	3
3	LOC	2.79254952298851	Unpredictable	Recent	4
3	LOC	1.98619453831418	Unpredictable	Recent	5
3	LOC	3.17196065038314	Unpredictable	Recent	6
3	LOC	2.67718098467433	Unpredictable	Recent	7
3	LOC	2.5176094664751	Unpredictable	Recent	8
4	Anterior Hippocampus	-0.246662919191919	Predictable	Remote	1
4	Anterior Hippocampus	-1.75913641414141	Predictable	Remote	2
4	Anterior Hippocampus	-0.847414545454545	Predictable	Remote	3
4	Anterior Hippocampus	-0.0892624141414141	Predictable	Remote	4
4	Anterior Hippocampus	-1.5640647979798	Predictable	Remote	5
4	Anterior Hippocampus	-2.1458885959596	Predictable	Remote	6
4	Anterior Hippocampus	0.0240955353535354	Predictable	Remote	7
4	Anterior Hippocampus	-0.123092292929293	Predictable	Remote	8
4	Anterior Hippocampus	0.325574757575758	Predictable	Recent	1
4	Anterior Hippocampus	-0.982747484848485	Predictable	Recent	2
4	Anterior Hippocampus	-0.432828060606061	Predictable	Recent	3
4	Anterior Hippocampus	-1.02481666666667	Predictable	Recent	4
4	Anterior Hippocampus	-0.965707545454546	Predictable	Recent	5
4	Anterior Hippocampus	0.706701525252525	Predictable	Recent	6
4	Anterior Hippocampus	0.026682404040404	Predictable	Recent	7
4	Anterior Hippocampus	-0.154309090909091	Predictable	Recent	8
4	Anterior Hippocampus	-0.0196224141414141	Unpredictable	Remote	1
4	Anterior Hippocampus	-1.45677571717172	Unpredictable	Remote	2
4	Anterior Hippocampus	-0.792427585858586	Unpredictable	Remote	3
4	Anterior Hippocampus	-0.238796424242424	Unpredictable	Remote	4
4	Anterior Hippocampus	-2.07706705050505	Unpredictable	Remote	5
4	Anterior Hippocampus	-1.39850593939394	Unpredictable	Remote	6
4	Anterior Hippocampus	-0.39067802020202	Unpredictable	Remote	7
4	Anterior Hippocampus	-0.956029565656566	Unpredictable	Remote	8
4	Anterior Hippocampus	0.480036656565657	Unpredictable	Recent	1
4	Anterior Hippocampus	-1.26282465656566	Unpredictable	Recent	2
4	Anterior Hippocampus	-0.0637339292929293	Unpredictable	Recent	3
4	Anterior Hippocampus	-0.154041565656566	Unpredictable	Recent	4
4	Anterior Hippocampus	-0.988638	Unpredictable	Recent	5
4	Anterior Hippocampus	-0.336897929292929	Unpredictable	Recent	6
4	Anterior Hippocampus	-0.432432353535354	Unpredictable	Recent	7
4	Anterior Hippocampus	0.192946494949495	Unpredictable	Recent	8
4	Posterior Hippocampus	0.0459985789473684	Predictable	Remote	1
4	Posterior Hippocampus	0.313534754385965	Predictable	Remote	2
4	Posterior Hippocampus	0.633198122807018	Predictable	Remote	3
4	Posterior Hippocampus	0.928005578947368	Predictable	Remote	4
4	Posterior Hippocampus	-1.42538778947368	Predictable	Remote	5
4	Posterior Hippocampus	-0.688908403508772	Predictable	Remote	6
4	Posterior Hippocampus	0.0260965438596491	Predictable	Remote	7
4	Posterior Hippocampus	-0.679028122807018	Predictable	Remote	8
4	Posterior Hippocampus	0.408626403508772	Predictable	Recent	1
4	Posterior Hippocampus	-1.36424310526316	Predictable	Recent	2
4	Posterior Hippocampus	0.106293333333333	Predictable	Recent	3
4	Posterior Hippocampus	-0.442524315789474	Predictable	Recent	4
4	Posterior Hippocampus	0.299527157894737	Predictable	Recent	5
4	Posterior Hippocampus	-0.150552929824561	Predictable	Recent	6
4	Posterior Hippocampus	0.715074789473684	Predictable	Recent	7
4	Posterior Hippocampus	-0.072465052631579	Predictable	Recent	8
4	Posterior Hippocampus	0.386723929824561	Unpredictable	Remote	1
4	Posterior Hippocampus	-0.225981666666667	Unpredictable	Remote	2
4	Posterior Hippocampus	-0.174655350877193	Unpredictable	Remote	3
4	Posterior Hippocampus	0.331239649122807	Unpredictable	Remote	4
4	Posterior Hippocampus	-1.05242115789474	Unpredictable	Remote	5
4	Posterior Hippocampus	-0.619358947368421	Unpredictable	Remote	6
4	Posterior Hippocampus	-0.414276140350877	Unpredictable	Remote	7
4	Posterior Hippocampus	-1.70029722807018	Unpredictable	Remote	8
4	Posterior Hippocampus	0.940736754385965	Unpredictable	Recent	1
4	Posterior Hippocampus	0.134308701754386	Unpredictable	Recent	2
4	Posterior Hippocampus	0.385995771929825	Unpredictable	Recent	3
4	Posterior Hippocampus	0.330049245614035	Unpredictable	Recent	4
4	Posterior Hippocampus	-0.268188631578947	Unpredictable	Recent	5
4	Posterior Hippocampus	-0.0821962631578947	Unpredictable	Recent	6
4	Posterior Hippocampus	0.0509335438596491	Unpredictable	Recent	7
4	Posterior Hippocampus	0.48260350877193	Unpredictable	Recent	8
4	mPFC	-1.0537330969697	Predictable	Remote	1
4	mPFC	-1.18192606969697	Predictable	Remote	2
4	mPFC	-1.05529744848485	Predictable	Remote	3
4	mPFC	0.324228621212121	Predictable	Remote	4
4	mPFC	-1.67689264545455	Predictable	Remote	5
4	mPFC	-0.0857820636363636	Predictable	Remote	6
4	mPFC	-0.173003809090909	Predictable	Remote	7
4	mPFC	-0.438920539393939	Predictable	Remote	8
4	mPFC	-0.248422845454545	Predictable	Recent	1
4	mPFC	-1.02428175757576	Predictable	Recent	2
4	mPFC	-0.0022069	Predictable	Recent	3
4	mPFC	-0.233899872727273	Predictable	Recent	4
4	mPFC	-0.0887739696969697	Predictable	Recent	5
4	mPFC	-0.279213384848485	Predictable	Recent	6
4	mPFC	-0.334118163636364	Predictable	Recent	7
4	mPFC	-0.47972473030303	Predictable	Recent	8
4	mPFC	-1.33851382121212	Unpredictable	Remote	1
4	mPFC	-1.17387551515152	Unpredictable	Remote	2
4	mPFC	-1.00330946060606	Unpredictable	Remote	3
4	mPFC	-0.33637713030303	Unpredictable	Remote	4
4	mPFC	-2.26534237272727	Unpredictable	Remote	5
4	mPFC	-0.916426245454545	Unpredictable	Remote	6
4	mPFC	-0.521821	Unpredictable	Remote	7
4	mPFC	-1.24456342121212	Unpredictable	Remote	8
4	mPFC	-0.744631066666667	Unpredictable	Recent	1
4	mPFC	-0.115059790909091	Unpredictable	Recent	2
4	mPFC	-0.510200357575758	Unpredictable	Recent	3
4	mPFC	-0.537936266666667	Unpredictable	Recent	4
4	mPFC	-0.542701648484848	Unpredictable	Recent	5
4	mPFC	-0.18320446969697	Unpredictable	Recent	6
4	mPFC	-0.263190236363636	Unpredictable	Recent	7
4	mPFC	0.376701933333333	Unpredictable	Recent	8
4	LOC	3.26292020711563	Predictable	Remote	1
4	LOC	3.12287678271919	Predictable	Remote	2
4	LOC	3.79112155146125	Predictable	Remote	3
4	LOC	3.63436743202033	Predictable	Remote	4
4	LOC	2.47316259847522	Predictable	Remote	5
4	LOC	2.75910340152478	Predictable	Remote	6
4	LOC	3.44781061499365	Predictable	Remote	7
4	LOC	2.26870476874206	Predictable	Remote	8
4	LOC	3.36762486531131	Predictable	Recent	1
4	LOC	1.70323988182973	Predictable	Recent	2
4	LOC	3.28069924015248	Predictable	Recent	3
4	LOC	1.79368405717916	Predictable	Recent	4
4	LOC	3.24865138500635	Predictable	Recent	5
4	LOC	2.65303144853875	Predictable	Recent	6
4	LOC	3.95475593265565	Predictable	Recent	7
4	LOC	2.56609160355781	Predictable	Recent	8
4	LOC	4.09660790088945	Unpredictable	Remote	1
4	LOC	2.22549712198221	Unpredictable	Remote	2
4	LOC	3.08468289326557	Unpredictable	Remote	3
4	LOC	3.22510272426938	Unpredictable	Remote	4
4	LOC	2.40703388818297	Unpredictable	Remote	5
4	LOC	2.85232894155019	Unpredictable	Remote	6
4	LOC	3.21036253621347	Unpredictable	Remote	7
4	LOC	1.76980044218551	Unpredictable	Remote	8
4	LOC	3.75841127573062	Unpredictable	Recent	1
4	LOC	1.49103467852605	Unpredictable	Recent	2
4	LOC	2.93259541677255	Unpredictable	Recent	3
4	LOC	2.05860260482846	Unpredictable	Recent	4
4	LOC	2.8433239707751	Unpredictable	Recent	5
4	LOC	2.63720324523507	Unpredictable	Recent	6
4	LOC	3.71193466963151	Unpredictable	Recent	7
4	LOC	2.83309408513342	Unpredictable	Recent	8
6	Anterior Hippocampus	-0.991391292929293	Predictable	Remote	1
6	Anterior Hippocampus	-0.255759141414141	Predictable	Remote	2
6	Anterior Hippocampus	-0.628913797979798	Predictable	Remote	3
6	Anterior Hippocampus	-0.284741757575758	Predictable	Remote	4
6	Anterior Hippocampus	-0.258049111111111	Predictable	Remote	5
6	Anterior Hippocampus	-0.890540626262626	Predictable	Remote	6
6	Anterior Hippocampus	0.0835890404040404	Predictable	Remote	7
6	Anterior Hippocampus	0.0487412626262626	Predictable	Remote	8
6	Anterior Hippocampus	-0.706998191919192	Predictable	Recent	1
6	Anterior Hippocampus	0.254877303030303	Predictable	Recent	2
6	Anterior Hippocampus	0.833519828282828	Predictable	Recent	3
6	Anterior Hippocampus	-0.526285585858586	Predictable	Recent	4
6	Anterior Hippocampus	-1.20327681818182	Predictable	Recent	5
6	Anterior Hippocampus	-1.06913374747475	Predictable	Recent	6
6	Anterior Hippocampus	0.0674301212121212	Predictable	Recent	7
6	Anterior Hippocampus	-0.724896484848485	Predictable	Recent	8
6	Anterior Hippocampus	-0.597902303030303	Unpredictable	Remote	1
6	Anterior Hippocampus	-0.40174705050505	Unpredictable	Remote	2
6	Anterior Hippocampus	-0.170645494949495	Unpredictable	Remote	3
6	Anterior Hippocampus	0.0426610808080808	Unpredictable	Remote	4
6	Anterior Hippocampus	-0.115043363636364	Unpredictable	Remote	5
6	Anterior Hippocampus	-1.35766676767677	Unpredictable	Remote	6
6	Anterior Hippocampus	0.807321717171717	Unpredictable	Remote	7
6	Anterior Hippocampus	-0.228671181818182	Unpredictable	Remote	8
6	Anterior Hippocampus	-0.972788222222222	Unpredictable	Recent	1
6	Anterior Hippocampus	-0.158249626262626	Unpredictable	Recent	2
6	Anterior Hippocampus	0.833682333333333	Unpredictable	Recent	3
6	Anterior Hippocampus	-0.955232606060606	Unpredictable	Recent	4
6	Anterior Hippocampus	-1.05965087878788	Unpredictable	Recent	5
6	Anterior Hippocampus	-0.744107505050505	Unpredictable	Recent	6
6	Anterior Hippocampus	-0.376855272727273	Unpredictable	Recent	7
6	Anterior Hippocampus	-1.1621952020202	Unpredictable	Recent	8
6	Posterior Hippocampus	-1.77573766666667	Predictable	Remote	1
6	Posterior Hippocampus	-0.607674366666667	Predictable	Remote	2
6	Posterior Hippocampus	-0.965437866666667	Predictable	Remote	3
6	Posterior Hippocampus	-0.5307674	Predictable	Remote	4
6	Posterior Hippocampus	-0.837282283333333	Predictable	Remote	5
6	Posterior Hippocampus	-1.05338335	Predictable	Remote	6
6	Posterior Hippocampus	0.383323466666667	Predictable	Remote	7
6	Posterior Hippocampus	-0.126929733333333	Predictable	Remote	8
6	Posterior Hippocampus	0.437307683333333	Predictable	Recent	1
6	Posterior Hippocampus	-0.63526485	Predictable	Recent	2
6	Posterior Hippocampus	0.448300483333333	Predictable	Recent	3
6	Posterior Hippocampus	-0.18638815	Predictable	Recent	4
6	Posterior Hippocampus	-0.684413666666667	Predictable	Recent	5
6	Posterior Hippocampus	-0.3580071	Predictable	Recent	6
6	Posterior Hippocampus	-0.0361377666666667	Predictable	Recent	7
6	Posterior Hippocampus	-0.282655366666667	Predictable	Recent	8
6	Posterior Hippocampus	-1.02201753333333	Unpredictable	Remote	1
6	Posterior Hippocampus	-0.901336283333333	Unpredictable	Remote	2
6	Posterior Hippocampus	-0.406937366666667	Unpredictable	Remote	3
6	Posterior Hippocampus	-0.0343044333333333	Unpredictable	Remote	4
6	Posterior Hippocampus	-0.373348033333333	Unpredictable	Remote	5
6	Posterior Hippocampus	-0.860014433333333	Unpredictable	Remote	6
6	Posterior Hippocampus	0.43105065	Unpredictable	Remote	7
6	Posterior Hippocampus	-0.863579916666667	Unpredictable	Remote	8
6	Posterior Hippocampus	-0.128949533333333	Unpredictable	Recent	1
6	Posterior Hippocampus	-0.896059283333333	Unpredictable	Recent	2
6	Posterior Hippocampus	0.555498133333333	Unpredictable	Recent	3
6	Posterior Hippocampus	-1.88913693333333	Unpredictable	Recent	4
6	Posterior Hippocampus	-0.7857241	Unpredictable	Recent	5
6	Posterior Hippocampus	-0.180859733333333	Unpredictable	Recent	6
6	Posterior Hippocampus	-0.332817283333333	Unpredictable	Recent	7
6	Posterior Hippocampus	-0.726915416666667	Unpredictable	Recent	8
6	mPFC	-2.12633255710306	Predictable	Remote	1
6	mPFC	-1.03444946796657	Predictable	Remote	2
6	mPFC	-1.19474123398329	Predictable	Remote	3
6	mPFC	-0.00963027019498607	Predictable	Remote	4
6	mPFC	-1.38860196935933	Predictable	Remote	5
6	mPFC	-1.08756818941504	Predictable	Remote	6
6	mPFC	0.331696206128134	Predictable	Remote	7
6	mPFC	-0.336696685236769	Predictable	Remote	8
6	mPFC	-1.0407587270195	Predictable	Recent	1
6	mPFC	-0.287086356545961	Predictable	Recent	2
6	mPFC	-0.27175447632312	Predictable	Recent	3
6	mPFC	-0.234084264623955	Predictable	Recent	4
6	mPFC	-1.4757295821727	Predictable	Recent	5
6	mPFC	-1.30133831476323	Predictable	Recent	6
6	mPFC	0.627237167130919	Predictable	Recent	7
6	mPFC	0.302108064066852	Predictable	Recent	8
6	mPFC	-0.997024158774373	Unpredictable	Remote	1
6	mPFC	-0.596083501392758	Unpredictable	Remote	2
6	mPFC	-0.24729095821727	Unpredictable	Remote	3
6	mPFC	-0.8933646545961	Unpredictable	Remote	4
6	mPFC	-0.808291183844011	Unpredictable	Remote	5
6	mPFC	-1.89194354038997	Unpredictable	Remote	6
6	mPFC	0.89169391643454	Unpredictable	Remote	7
6	mPFC	0.0230325598885794	Unpredictable	Remote	8
6	mPFC	-1.15352236211699	Unpredictable	Recent	1
6	mPFC	-0.688251044568245	Unpredictable	Recent	2
6	mPFC	-0.71340804735376	Unpredictable	Recent	3
6	mPFC	-1.43408037047354	Unpredictable	Recent	4
6	mPFC	-1.4980728189415	Unpredictable	Recent	5
6	mPFC	-0.305925760445682	Unpredictable	Recent	6
6	mPFC	-1.01821722005571	Unpredictable	Recent	7
6	mPFC	-0.159805033426184	Unpredictable	Recent	8
6	LOC	1.03086330167598	Predictable	Remote	1
6	LOC	1.45881850744879	Predictable	Remote	2
6	LOC	2.11974441899441	Predictable	Remote	3
6	LOC	2.06949185102421	Predictable	Remote	4
6	LOC	1.3652847849162	Predictable	Remote	5
6	LOC	1.79120730819367	Predictable	Remote	6
6	LOC	1.9982637877095	Predictable	Remote	7
6	LOC	1.71041517318436	Predictable	Remote	8
6	LOC	2.10896673463687	Predictable	Recent	1
6	LOC	1.61932527094972	Predictable	Recent	2
6	LOC	2.19007560055866	Predictable	Recent	3
6	LOC	1.44663673649907	Predictable	Recent	4
6	LOC	1.29354664711359	Predictable	Recent	5
6	LOC	1.73256859031657	Predictable	Recent	6
6	LOC	1.66715768901304	Predictable	Recent	7
6	LOC	1.44607812011173	Predictable	Recent	8
6	LOC	1.32289334264432	Unpredictable	Remote	1
6	LOC	1.9117589990689	Unpredictable	Remote	2
6	LOC	1.6093377122905	Unpredictable	Remote	3
6	LOC	1.89431913314711	Unpredictable	Remote	4
6	LOC	1.32467915549348	Unpredictable	Remote	5
6	LOC	1.18641184543762	Unpredictable	Remote	6
6	LOC	1.95415590689013	Unpredictable	Remote	7
6	LOC	1.23408380167598	Unpredictable	Remote	8
6	LOC	2.03973165642458	Unpredictable	Recent	1
6	LOC	1.48152966201117	Unpredictable	Recent	2
6	LOC	2.43566509310987	Unpredictable	Recent	3
6	LOC	0.984925706703911	Unpredictable	Recent	4
6	LOC	1.97980317597765	Unpredictable	Recent	5
6	LOC	1.46193248882682	Unpredictable	Recent	6
6	LOC	1.11735272998138	Unpredictable	Recent	7
6	LOC	0.991770013035382	Unpredictable	Recent	8
8	Anterior Hippocampus	0.0756103300970874	Predictable	Remote	1
8	Anterior Hippocampus	0.368024504854369	Predictable	Remote	2
8	Anterior Hippocampus	-0.246004233009709	Predictable	Remote	3
8	Anterior Hippocampus	-0.75083345631068	Predictable	Remote	4
8	Anterior Hippocampus	0.584523038834951	Predictable	Remote	5
8	Anterior Hippocampus	-1.12178467961165	Predictable	Remote	6
8	Anterior Hippocampus	0.202076485436893	Predictable	Remote	7
8	Anterior Hippocampus	0.402078504854369	Predictable	Remote	8
8	Anterior Hippocampus	0.651908776699029	Predictable	Recent	1
8	Anterior Hippocampus	-0.048503572815534	Predictable	Recent	2
8	Anterior Hippocampus	-0.284392475728155	Predictable	Recent	3
8	Anterior Hippocampus	0.559445310679612	Predictable	Recent	4
8	Anterior Hippocampus	0.79870532038835	Predictable	Recent	5
8	Anterior Hippocampus	0.665988495145631	Predictable	Recent	6
8	Anterior Hippocampus	-1.36109788349515	Predictable	Recent	7
8	Anterior Hippocampus	-0.227521417475728	Predictable	Recent	8
8	Anterior Hippocampus	-0.142045116504854	Unpredictable	Remote	1
8	Anterior Hippocampus	-0.36644245631068	Unpredictable	Remote	2
8	Anterior Hippocampus	-0.0602713398058252	Unpredictable	Remote	3
8	Anterior Hippocampus	-1.01244455339806	Unpredictable	Remote	4
8	Anterior Hippocampus	0.677246669902913	Unpredictable	Remote	5
8	Anterior Hippocampus	-0.790851844660194	Unpredictable	Remote	6
8	Anterior Hippocampus	0.0471108155339806	Unpredictable	Remote	7
8	Anterior Hippocampus	-1.17958791262136	Unpredictable	Remote	8
8	Anterior Hippocampus	0.153613815533981	Unpredictable	Recent	1
8	Anterior Hippocampus	-0.284208436893204	Unpredictable	Recent	2
8	Anterior Hippocampus	-1.07452674757282	Unpredictable	Recent	3
8	Anterior Hippocampus	0.64416745631068	Unpredictable	Recent	4
8	Anterior Hippocampus	1.10772576699029	Unpredictable	Recent	5
8	Anterior Hippocampus	0.763148398058252	Unpredictable	Recent	6
8	Anterior Hippocampus	-0.664519524271845	Unpredictable	Recent	7
8	Anterior Hippocampus	-0.106344368932039	Unpredictable	Recent	8
8	Posterior Hippocampus	0.266953642857143	Predictable	Remote	1
8	Posterior Hippocampus	0.0890339464285714	Predictable	Remote	2
8	Posterior Hippocampus	1.03254025	Predictable	Remote	3
8	Posterior Hippocampus	-0.216881071428571	Predictable	Remote	4
8	Posterior Hippocampus	0.600289982142857	Predictable	Remote	5
8	Posterior Hippocampus	0.972353571428571	Predictable	Remote	6
8	Posterior Hippocampus	0.769466428571429	Predictable	Remote	7
8	Posterior Hippocampus	1.05812248214286	Predictable	Remote	8
8	Posterior Hippocampus	1.60456373214286	Predictable	Recent	1
8	Posterior Hippocampus	1.58695933928571	Predictable	Recent	2
8	Posterior Hippocampus	0.453585107142857	Predictable	Recent	3
8	Posterior Hippocampus	1.20077092857143	Predictable	Recent	4
8	Posterior Hippocampus	0.172001375	Predictable	Recent	5
8	Posterior Hippocampus	0.990461982142857	Predictable	Recent	6
8	Posterior Hippocampus	-0.623458875	Predictable	Recent	7
8	Posterior Hippocampus	0.313821232142857	Predictable	Recent	8
8	Posterior Hippocampus	1.34698932142857	Unpredictable	Remote	1
8	Posterior Hippocampus	0.865259696428571	Unpredictable	Remote	2
8	Posterior Hippocampus	1.86201201785714	Unpredictable	Remote	3
8	Posterior Hippocampus	0.265950571428571	Unpredictable	Remote	4
8	Posterior Hippocampus	1.70954828571429	Unpredictable	Remote	5
8	Posterior Hippocampus	1.03089639285714	Unpredictable	Remote	6
8	Posterior Hippocampus	1.27187451785714	Unpredictable	Remote	7
8	Posterior Hippocampus	0.412502125	Unpredictable	Remote	8
8	Posterior Hippocampus	1.33387401785714	Unpredictable	Recent	1
8	Posterior Hippocampus	1.42166275	Unpredictable	Recent	2
8	Posterior Hippocampus	-0.395460339285714	Unpredictable	Recent	3
8	Posterior Hippocampus	1.759816625	Unpredictable	Recent	4
8	Posterior Hippocampus	1.33072907142857	Unpredictable	Recent	5
8	Posterior Hippocampus	1.30493964285714	Unpredictable	Recent	6
8	Posterior Hippocampus	0.377561839285714	Unpredictable	Recent	7
8	Posterior Hippocampus	1.62763860714286	Unpredictable	Recent	8
8	mPFC	-0.478005555102041	Predictable	Remote	1
8	mPFC	-0.527794126530612	Predictable	Remote	2
8	mPFC	-0.393079730612245	Predictable	Remote	3
8	mPFC	-1.53323952653061	Predictable	Remote	4
8	mPFC	-0.910648024489796	Predictable	Remote	5
8	mPFC	0.0482921755102041	Predictable	Remote	6
8	mPFC	0.308719534693878	Predictable	Remote	7
8	mPFC	0.744888175510204	Predictable	Remote	8
8	mPFC	-0.105363257142857	Predictable	Recent	1
8	mPFC	1.43317852244898	Predictable	Recent	2
8	mPFC	-0.965855465306122	Predictable	Recent	3
8	mPFC	-0.518268424489796	Predictable	Recent	4
8	mPFC	-0.0632011510204082	Predictable	Recent	5
8	mPFC	0.249051412244898	Predictable	Recent	6
8	mPFC	-0.532758342857143	Predictable	Recent	7
8	mPFC	-0.377971248979592	Predictable	Recent	8
8	mPFC	-1.65938710204082	Unpredictable	Remote	1
8	mPFC	-0.890373057142857	Unpredictable	Remote	2
8	mPFC	-0.216390702040816	Unpredictable	Remote	3
8	mPFC	-1.71296019183673	Unpredictable	Remote	4
8	mPFC	-0.551838604081633	Unpredictable	Remote	5
8	mPFC	-0.659370114285714	Unpredictable	Remote	6
8	mPFC	-1.29327298367347	Unpredictable	Remote	7
8	mPFC	-0.512820036734694	Unpredictable	Remote	8
8	mPFC	0.263781869387755	Unpredictable	Recent	1
8	mPFC	0.328231085714286	Unpredictable	Recent	2
8	mPFC	-0.660623044897959	Unpredictable	Recent	3
8	mPFC	-0.149016346938776	Unpredictable	Recent	4
8	mPFC	-0.0224789714285714	Unpredictable	Recent	5
8	mPFC	0.368972257142857	Unpredictable	Recent	6
8	mPFC	-0.529838432653061	Unpredictable	Recent	7
8	mPFC	-0.381915771428571	Unpredictable	Recent	8
8	LOC	3.69704595622435	Predictable	Remote	1
8	LOC	3.7595644377565	Predictable	Remote	2
8	LOC	3.93836638166895	Predictable	Remote	3
8	LOC	3.33692163611491	Predictable	Remote	4
8	LOC	3.65884716142271	Predictable	Remote	5
8	LOC	3.04905019835841	Predictable	Remote	6
8	LOC	3.45671510533516	Predictable	Remote	7
8	LOC	3.78022433378933	Predictable	Remote	8
8	LOC	3.45526726675787	Predictable	Recent	1
8	LOC	3.51045489603283	Predictable	Recent	2
8	LOC	2.73090935567715	Predictable	Recent	3
8	LOC	3.21188914500684	Predictable	Recent	4
8	LOC	3.03658915184679	Predictable	Recent	5
8	LOC	2.56401765800274	Predictable	Recent	6
8	LOC	2.09808932831737	Predictable	Recent	7
8	LOC	2.54622097948016	Predictable	Recent	8
8	LOC	3.30609559507524	Unpredictable	Remote	1
8	LOC	3.16928267715458	Unpredictable	Remote	2
8	LOC	3.4154857879617	Unpredictable	Remote	3
8	LOC	3.80667734473324	Unpredictable	Remote	4
8	LOC	3.68265519425445	Unpredictable	Remote	5
8	LOC	3.57153528043776	Unpredictable	Remote	6
8	LOC	3.36293032147743	Unpredictable	Remote	7
8	LOC	2.43747432694938	Unpredictable	Remote	8
8	LOC	4.05454767168263	Unpredictable	Recent	1
8	LOC	2.71844782352941	Unpredictable	Recent	2
8	LOC	1.91739936388509	Unpredictable	Recent	3
8	LOC	2.92941830642955	Unpredictable	Recent	4
8	LOC	3.0769984500684	Unpredictable	Recent	5
8	LOC	3.5031607004104	Unpredictable	Recent	6
8	LOC	1.99613456908345	Unpredictable	Recent	7
8	LOC	2.72048803967168	Unpredictable	Recent	8
9	Anterior Hippocampus	-0.118016408602151	Predictable	Remote	1
9	Anterior Hippocampus	-0.360341537634409	Predictable	Remote	2
9	Anterior Hippocampus	-0.0083424946236559	Predictable	Remote	3
9	Anterior Hippocampus	0.290018376344086	Predictable	Remote	4
9	Anterior Hippocampus	-0.771021602150538	Predictable	Remote	5
9	Anterior Hippocampus	-0.653741602150538	Predictable	Remote	6
9	Anterior Hippocampus	-0.319153752688172	Predictable	Remote	7
9	Anterior Hippocampus	0.18934052688172	Predictable	Remote	8
9	Anterior Hippocampus	0.373536602150538	Predictable	Recent	1
9	Anterior Hippocampus	-0.165906483870968	Predictable	Recent	2
9	Anterior Hippocampus	-0.663874268817204	Predictable	Recent	3
9	Anterior Hippocampus	-0.217550043010753	Predictable	Recent	4
9	Anterior Hippocampus	0.0805463548387097	Predictable	Recent	5
9	Anterior Hippocampus	-1.03354612903226	Predictable	Recent	6
9	Anterior Hippocampus	-0.343544172043011	Predictable	Recent	7
9	Anterior Hippocampus	-0.144840247311828	Predictable	Recent	8
9	Anterior Hippocampus	0.111910731182796	Unpredictable	Remote	1
9	Anterior Hippocampus	-0.0432685806451613	Unpredictable	Remote	2
9	Anterior Hippocampus	-0.290390548387097	Unpredictable	Remote	3
9	Anterior Hippocampus	0.238556376344086	Unpredictable	Remote	4
9	Anterior Hippocampus	0.304432215053763	Unpredictable	Remote	5
9	Anterior Hippocampus	-0.301019129032258	Unpredictable	Remote	6
9	Anterior Hippocampus	-0.119165043010753	Unpredictable	Remote	7
9	Anterior Hippocampus	0.159997247311828	Unpredictable	Remote	8
9	Anterior Hippocampus	0.558418086021505	Unpredictable	Recent	1
9	Anterior Hippocampus	0.134935505376344	Unpredictable	Recent	2
9	Anterior Hippocampus	-0.885906698924731	Unpredictable	Recent	3
9	Anterior Hippocampus	-0.567885301075269	Unpredictable	Recent	4
9	Anterior Hippocampus	-0.066906247311828	Unpredictable	Recent	5
9	Anterior Hippocampus	0.0757223548387097	Unpredictable	Recent	6
9	Anterior Hippocampus	-0.0611868387096774	Unpredictable	Recent	7
9	Anterior Hippocampus	0.280158150537634	Unpredictable	Recent	8
9	Posterior Hippocampus	1.63694031372549	Predictable	Remote	1
9	Posterior Hippocampus	0.823102176470588	Predictable	Remote	2
9	Posterior Hippocampus	0.839103921568627	Predictable	Remote	3
9	Posterior Hippocampus	0.724478294117647	Predictable	Remote	4
9	Posterior Hippocampus	0.0410009411764706	Predictable	Remote	5
9	Posterior Hippocampus	0.190207882352941	Predictable	Remote	6
9	Posterior Hippocampus	0.330102941176471	Predictable	Remote	7
9	Posterior Hippocampus	0.881661411764706	Predictable	Remote	8
9	Posterior Hippocampus	1.04942847058824	Predictable	Recent	1
9	Posterior Hippocampus	0.118830666666667	Predictable	Recent	2
9	Posterior Hippocampus	0.041270137254902	Predictable	Recent	3
9	Posterior Hippocampus	-0.225117882352941	Predictable	Recent	4
9	Posterior Hippocampus	0.933047254901961	Predictable	Recent	5
9	Posterior Hippocampus	-0.0174641764705882	Predictable	Recent	6
9	Posterior Hippocampus	0.16367337254902	Predictable	Recent	7
9	Posterior Hippocampus	0.542796215686274	Predictable	Recent	8
9	Posterior Hippocampus	1.17107621568627	Unpredictable	Remote	1
9	Posterior Hippocampus	1.03069729411765	Unpredictable	Remote	2
9	Posterior Hippocampus	1.30607394117647	Unpredictable	Remote	3
9	Posterior Hippocampus	0.0664620196078431	Unpredictable	Remote	4
9	Posterior Hippocampus	0.645712137254902	Unpredictable	Remote	5
9	Posterior Hippocampus	0.909186156862745	Unpredictable	Remote	6
9	Posterior Hippocampus	0.578344862745098	Unpredictable	Remote	7
9	Posterior Hippocampus	0.301607980392157	Unpredictable	Remote	8
9	Posterior Hippocampus	1.48427435294118	Unpredictable	Recent	1
9	Posterior Hippocampus	-0.0586773529411765	Unpredictable	Recent	2
9	Posterior Hippocampus	-0.0100586862745098	Unpredictable	Recent	3
9	Posterior Hippocampus	0.23121831372549	Unpredictable	Recent	4
9	Posterior Hippocampus	0.922044137254902	Unpredictable	Recent	5
9	Posterior Hippocampus	0.973520117647059	Unpredictable	Recent	6
9	Posterior Hippocampus	0.0348652941176471	Unpredictable	Recent	7
9	Posterior Hippocampus	1.24484562745098	Unpredictable	Recent	8
9	mPFC	0.606319934782609	Predictable	Remote	1
9	mPFC	-0.583085503623188	Predictable	Remote	2
9	mPFC	0.0765686304347826	Predictable	Remote	3
9	mPFC	-0.300378612318841	Predictable	Remote	4
9	mPFC	-1.32311308333333	Predictable	Remote	5
9	mPFC	-1.12165374275362	Predictable	Remote	6
9	mPFC	0.518788927536232	Predictable	Remote	7
9	mPFC	-0.0491077644927536	Predictable	Remote	8
9	mPFC	-0.0860257934782609	Predictable	Recent	1
9	mPFC	-0.957396952898551	Predictable	Recent	2
9	mPFC	-0.801756148550725	Predictable	Recent	3
9	mPFC	-1.44086464492754	Predictable	Recent	4
9	mPFC	-1.07687166304348	Predictable	Recent	5
9	mPFC	-0.896907782608696	Predictable	Recent	6
9	mPFC	-0.824147532608696	Predictable	Recent	7
9	mPFC	-0.0974329202898551	Predictable	Recent	8
9	mPFC	0.316319496376812	Unpredictable	Remote	1
9	mPFC	-0.892192442028986	Unpredictable	Remote	2
9	mPFC	0.165078688405797	Unpredictable	Remote	3
9	mPFC	-0.774894601449275	Unpredictable	Remote	4
9	mPFC	-0.00334628623188406	Unpredictable	Remote	5
9	mPFC	-0.472683184782609	Unpredictable	Remote	6
9	mPFC	-0.799735351449275	Unpredictable	Remote	7
9	mPFC	-0.519656757246377	Unpredictable	Remote	8
9	mPFC	-0.736459072463768	Unpredictable	Recent	1
9	mPFC	-0.737165844202899	Unpredictable	Recent	2
9	mPFC	-1.31615657971014	Unpredictable	Recent	3
9	mPFC	-1.09998168115942	Unpredictable	Recent	4
9	mPFC	-1.85048456884058	Unpredictable	Recent	5
9	mPFC	-0.902201586956522	Unpredictable	Recent	6
9	mPFC	-0.975591456521739	Unpredictable	Recent	7
9	mPFC	-0.548691416666667	Unpredictable	Recent	8
9	LOC	2.57610611448276	Predictable	Remote	1
9	LOC	3.49411531448276	Predictable	Remote	2
9	LOC	2.67312666344828	Predictable	Remote	3
9	LOC	2.8427143462069	Predictable	Remote	4
9	LOC	1.07374034206897	Predictable	Remote	5
9	LOC	2.83917561241379	Predictable	Remote	6
9	LOC	2.38150859034483	Predictable	Remote	7
9	LOC	2.30729539724138	Predictable	Remote	8
9	LOC	3.16171599310345	Predictable	Recent	1
9	LOC	3.11722723034483	Predictable	Recent	2
9	LOC	1.53973446896552	Predictable	Recent	3
9	LOC	1.7059492137931	Predictable	Recent	4
9	LOC	2.68324453517241	Predictable	Recent	5
9	LOC	1.85201570068966	Predictable	Recent	6
9	LOC	2.53845588551724	Predictable	Recent	7
9	LOC	3.55723306068966	Predictable	Recent	8
9	LOC	2.20927958344828	Unpredictable	Remote	1
9	LOC	2.45254757517241	Unpredictable	Remote	2
9	LOC	3.00101563862069	Unpredictable	Remote	3
9	LOC	1.8799884137931	Unpredictable	Remote	4
9	LOC	1.43976678896552	Unpredictable	Remote	5
9	LOC	2.62329351034483	Unpredictable	Remote	6
9	LOC	1.95658337793103	Unpredictable	Remote	7
9	LOC	1.37696464551724	Unpredictable	Remote	8
9	LOC	2.48422796137931	Unpredictable	Recent	1
9	LOC	2.48173876827586	Unpredictable	Recent	2
9	LOC	2.40090095586207	Unpredictable	Recent	3
9	LOC	2.24095536	Unpredictable	Recent	4
9	LOC	2.75033230896552	Unpredictable	Recent	5
9	LOC	1.29816935448276	Unpredictable	Recent	6
9	LOC	1.89575812827586	Unpredictable	Recent	7
9	LOC	2.7025088137931	Unpredictable	Recent	8
10	Anterior Hippocampus	0.634029261904762	Predictable	Remote	1
10	Anterior Hippocampus	0.0881836031746032	Predictable	Remote	2
10	Anterior Hippocampus	-0.803954912698413	Predictable	Remote	3
10	Anterior Hippocampus	-0.520062396825397	Predictable	Remote	4
10	Anterior Hippocampus	0.0167158095238095	Predictable	Remote	5
10	Anterior Hippocampus	0.536608634920635	Predictable	Remote	6
10	Anterior Hippocampus	0.23306826984127	Predictable	Remote	7
10	Anterior Hippocampus	0.692727650793651	Predictable	Remote	8
10	Anterior Hippocampus	-0.0355672142857143	Predictable	Recent	1
10	Anterior Hippocampus	-0.763327492063492	Predictable	Recent	2
10	Anterior Hippocampus	-0.938989047619048	Predictable	Recent	3
10	Anterior Hippocampus	-0.583819174603175	Predictable	Recent	4
10	Anterior Hippocampus	0.315527865079365	Predictable	Recent	5
10	Anterior Hippocampus	0.180110817460317	Predictable	Recent	6
10	Anterior Hippocampus	0.731170531746032	Predictable	Recent	7
10	Anterior Hippocampus	0.311693658730159	Predictable	Recent	8
10	Anterior Hippocampus	0.162206579365079	Unpredictable	Remote	1
10	Anterior Hippocampus	-0.243198111111111	Unpredictable	Remote	2
10	Anterior Hippocampus	-1.60102746031746	Unpredictable	Remote	3
10	Anterior Hippocampus	-0.615976214285714	Unpredictable	Remote	4
10	Anterior Hippocampus	0.0568303492063492	Unpredictable	Remote	5
10	Anterior Hippocampus	0.204100817460317	Unpredictable	Remote	6
10	Anterior Hippocampus	-0.0519391904761905	Unpredictable	Remote	7
10	Anterior Hippocampus	-0.0343548571428571	Unpredictable	Remote	8
10	Anterior Hippocampus	-0.858145166666667	Unpredictable	Recent	1
10	Anterior Hippocampus	-0.513323722222222	Unpredictable	Recent	2
10	Anterior Hippocampus	0.131046603174603	Unpredictable	Recent	3
10	Anterior Hippocampus	-1.01406758730159	Unpredictable	Recent	4
10	Anterior Hippocampus	-0.950518849206349	Unpredictable	Recent	5
10	Anterior Hippocampus	-0.503663714285714	Unpredictable	Recent	6
10	Anterior Hippocampus	0.396816896825397	Unpredictable	Recent	7
10	Anterior Hippocampus	-0.0716063174603175	Unpredictable	Recent	8
10	Posterior Hippocampus	0.759214847826087	Predictable	Remote	1
10	Posterior Hippocampus	0.660898130434783	Predictable	Remote	2
10	Posterior Hippocampus	0.44125652173913	Predictable	Remote	3
10	Posterior Hippocampus	0.3607575	Predictable	Remote	4
10	Posterior Hippocampus	0.287196847826087	Predictable	Remote	5
10	Posterior Hippocampus	0.834519326086957	Predictable	Remote	6
10	Posterior Hippocampus	0.853155347826087	Predictable	Remote	7
10	Posterior Hippocampus	0.652462260869565	Predictable	Remote	8
10	Posterior Hippocampus	0.98563397826087	Predictable	Recent	1
10	Posterior Hippocampus	0.652686608695652	Predictable	Recent	2
10	Posterior Hippocampus	-0.32236847826087	Predictable	Recent	3
10	Posterior Hippocampus	0.0597024565217391	Predictable	Recent	4
10	Posterior Hippocampus	0.828071217391304	Predictable	Recent	5
10	Posterior Hippocampus	-0.0293914347826087	Predictable	Recent	6
10	Posterior Hippocampus	0.416562652173913	Predictable	Recent	7
10	Posterior Hippocampus	0.763569434782609	Predictable	Recent	8
10	Posterior Hippocampus	0.292991304347826	Unpredictable	Remote	1
10	Posterior Hippocampus	0.121420282608696	Unpredictable	Remote	2
10	Posterior Hippocampus	0.493404891304348	Unpredictable	Remote	3
10	Posterior Hippocampus	-0.121315130434783	Unpredictable	Remote	4
10	Posterior Hippocampus	0.461541086956522	Unpredictable	Remote	5
10	Posterior Hippocampus	0.802045695652174	Unpredictable	Remote	6
10	Posterior Hippocampus	0.368450891304348	Unpredictable	Remote	7
10	Posterior Hippocampus	0.56312397826087	Unpredictable	Remote	8
10	Posterior Hippocampus	0.844567739130435	Unpredictable	Recent	1
10	Posterior Hippocampus	1.06148806521739	Unpredictable	Recent	2
10	Posterior Hippocampus	0.263057543478261	Unpredictable	Recent	3
10	Posterior Hippocampus	-0.551381086956522	Unpredictable	Recent	4
10	Posterior Hippocampus	0.665293695652174	Unpredictable	Recent	5
10	Posterior Hippocampus	-0.443102695652174	Unpredictable	Recent	6
10	Posterior Hippocampus	0.130830869565217	Unpredictable	Recent	7
10	Posterior Hippocampus	0.576716739130435	Unpredictable	Recent	8
10	mPFC	-0.16356408583691	Predictable	Remote	1
10	mPFC	-1.46462055793991	Predictable	Remote	2
10	mPFC	-0.646358158798283	Predictable	Remote	3
10	mPFC	-0.624716566523605	Predictable	Remote	4
10	mPFC	-1.01723180257511	Predictable	Remote	5
10	mPFC	-0.300712025751073	Predictable	Remote	6
10	mPFC	0.150443832618026	Predictable	Remote	7
10	mPFC	0.412938343347639	Predictable	Remote	8
10	mPFC	-1.33469811158798	Predictable	Recent	1
10	mPFC	-0.84372391416309	Predictable	Recent	2
10	mPFC	-0.17103713304721	Predictable	Recent	3
10	mPFC	0.138179188841202	Predictable	Recent	4
10	mPFC	1.3025663776824	Predictable	Recent	5
10	mPFC	0.389779184549356	Predictable	Recent	6
10	mPFC	0.942119394849785	Predictable	Recent	7
10	mPFC	1.48010446781116	Predictable	Recent	8
10	mPFC	-1.00690012446352	Unpredictable	Remote	1
10	mPFC	-1.07614721888412	Unpredictable	Remote	2
10	mPFC	-1.91380475107296	Unpredictable	Remote	3
10	mPFC	-1.36131510729614	Unpredictable	Remote	4
10	mPFC	-1.24006844635193	Unpredictable	Remote	5
10	mPFC	-0.842237373390558	Unpredictable	Remote	6
10	mPFC	0.29907708583691	Unpredictable	Remote	7
10	mPFC	-0.528151557939914	Unpredictable	Remote	8
10	mPFC	-1.61255465236051	Unpredictable	Recent	1
10	mPFC	-0.703445927038627	Unpredictable	Recent	2
10	mPFC	-0.675554669527897	Unpredictable	Recent	3
10	mPFC	-0.82367086695279	Unpredictable	Recent	4
10	mPFC	0.105829922746781	Unpredictable	Recent	5
10	mPFC	-0.338081746781116	Unpredictable	Recent	6
10	mPFC	-0.436268051502146	Unpredictable	Recent	7
10	mPFC	0.26066291416309	Unpredictable	Recent	8
10	LOC	3.37560145433255	Predictable	Remote	1
10	LOC	2.54844476697892	Predictable	Remote	2
10	LOC	2.4299507704918	Predictable	Remote	3
10	LOC	2.75023832786885	Predictable	Remote	4
10	LOC	2.3458817412178	Predictable	Remote	5
10	LOC	2.4694678969555	Predictable	Remote	6
10	LOC	3.1226354765808	Predictable	Remote	7
10	LOC	3.3077343501171	Predictable	Remote	8
10	LOC	2.78457663114754	Predictable	Recent	1
10	LOC	2.8811076264637	Predictable	Recent	2
10	LOC	1.70259191451991	Predictable	Recent	3
10	LOC	2.07424242622951	Predictable	Recent	4
10	LOC	3.11486828688525	Predictable	Recent	5
10	LOC	2.59847461241218	Predictable	Recent	6
10	LOC	2.51094356557377	Predictable	Recent	7
10	LOC	2.68524797775176	Predictable	Recent	8
10	LOC	2.42152604215457	Unpredictable	Remote	1
10	LOC	1.2876274028103	Unpredictable	Remote	2
10	LOC	1.51522709133489	Unpredictable	Remote	3
10	LOC	3.05751318735363	Unpredictable	Remote	4
10	LOC	1.90269797306792	Unpredictable	Remote	5
10	LOC	2.55393042974239	Unpredictable	Remote	6
10	LOC	2.36932031615925	Unpredictable	Remote	7
10	LOC	2.41255585831382	Unpredictable	Remote	8
10	LOC	2.03382011943794	Unpredictable	Recent	1
10	LOC	1.9996546206089	Unpredictable	Recent	2
10	LOC	1.88346985128806	Unpredictable	Recent	3
10	LOC	0.583071978922717	Unpredictable	Recent	4
10	LOC	2.24030868852459	Unpredictable	Recent	5
10	LOC	1.17328700936768	Unpredictable	Recent	6
10	LOC	1.74641998126464	Unpredictable	Recent	7
10	LOC	1.55827646487119	Unpredictable	Recent	8
11	Anterior Hippocampus	-0.940657923076923	Predictable	Remote	1
11	Anterior Hippocampus	-0.392466923076923	Predictable	Remote	2
11	Anterior Hippocampus	-1.33763974038462	Predictable	Remote	3
11	Anterior Hippocampus	-0.315909961538462	Predictable	Remote	4
11	Anterior Hippocampus	-2.05827709615385	Predictable	Remote	5
11	Anterior Hippocampus	-1.38289505769231	Predictable	Remote	6
11	Anterior Hippocampus	-0.230705807692308	Predictable	Remote	7
11	Anterior Hippocampus	-0.503343721153846	Predictable	Remote	8
11	Anterior Hippocampus	-0.904219817307692	Predictable	Recent	1
11	Anterior Hippocampus	-0.652558125	Predictable	Recent	2
11	Anterior Hippocampus	-0.0802260865384615	Predictable	Recent	3
11	Anterior Hippocampus	0.612917105769231	Predictable	Recent	4
11	Anterior Hippocampus	0.819732538461538	Predictable	Recent	5
11	Anterior Hippocampus	-0.891182317307692	Predictable	Recent	6
11	Anterior Hippocampus	-0.559145173076923	Predictable	Recent	7
11	Anterior Hippocampus	0.835208163461538	Predictable	Recent	8
11	Anterior Hippocampus	-0.799149221153846	Unpredictable	Remote	1
11	Anterior Hippocampus	-0.0503934038461538	Unpredictable	Remote	2
11	Anterior Hippocampus	-1.61857005769231	Unpredictable	Remote	3
11	Anterior Hippocampus	-0.342346163461538	Unpredictable	Remote	4
11	Anterior Hippocampus	-0.802772298076923	Unpredictable	Remote	5
11	Anterior Hippocampus	-0.732296884615385	Unpredictable	Remote	6
11	Anterior Hippocampus	0.732248221153846	Unpredictable	Remote	7
11	Anterior Hippocampus	1.34166430769231	Unpredictable	Remote	8
11	Anterior Hippocampus	-1.74833397115385	Unpredictable	Recent	1
11	Anterior Hippocampus	-1.9278755	Unpredictable	Recent	2
11	Anterior Hippocampus	-0.648276163461538	Unpredictable	Recent	3
11	Anterior Hippocampus	-0.613169317307692	Unpredictable	Recent	4
11	Anterior Hippocampus	0.878835201923077	Unpredictable	Recent	5
11	Anterior Hippocampus	-0.353855875	Unpredictable	Recent	6
11	Anterior Hippocampus	0.110175211538462	Unpredictable	Recent	7
11	Anterior Hippocampus	0.429269278846154	Unpredictable	Recent	8
11	Posterior Hippocampus	0.0341287631578947	Predictable	Remote	1
11	Posterior Hippocampus	0.285127671052632	Predictable	Remote	2
11	Posterior Hippocampus	-0.562027131578947	Predictable	Remote	3
11	Posterior Hippocampus	-0.142865157894737	Predictable	Remote	4
11	Posterior Hippocampus	-0.852989868421053	Predictable	Remote	5
11	Posterior Hippocampus	0.0450132105263158	Predictable	Remote	6
11	Posterior Hippocampus	0.332058407894737	Predictable	Remote	7
11	Posterior Hippocampus	-0.146153315789474	Predictable	Remote	8
11	Posterior Hippocampus	0.216798394736842	Predictable	Recent	1
11	Posterior Hippocampus	0.217305078947368	Predictable	Recent	2
11	Posterior Hippocampus	-0.960789947368421	Predictable	Recent	3
11	Posterior Hippocampus	0.146135223684211	Predictable	Recent	4
11	Posterior Hippocampus	0.341351460526316	Predictable	Recent	5
11	Posterior Hippocampus	0.179368855263158	Predictable	Recent	6
11	Posterior Hippocampus	-0.126116736842105	Predictable	Recent	7
11	Posterior Hippocampus	1.31129931578947	Predictable	Recent	8
11	Posterior Hippocampus	0.166442881578947	Unpredictable	Remote	1
11	Posterior Hippocampus	0.0184248684210526	Unpredictable	Remote	2
11	Posterior Hippocampus	-0.590943723684211	Unpredictable	Remote	3
11	Posterior Hippocampus	-0.510877578947368	Unpredictable	Remote	4
11	Posterior Hippocampus	-0.419242947368421	Unpredictable	Remote	5
11	Posterior Hippocampus	0.0763724210526316	Unpredictable	Remote	6
11	Posterior Hippocampus	0.858207842105263	Unpredictable	Remote	7
11	Posterior Hippocampus	-0.120980552631579	Unpredictable	Remote	8
11	Posterior Hippocampus	-0.754935394736842	Unpredictable	Recent	1
11	Posterior Hippocampus	-0.58927122368421	Unpredictable	Recent	2
11	Posterior Hippocampus	-0.00318377631578948	Unpredictable	Recent	3
11	Posterior Hippocampus	-0.263330802631579	Unpredictable	Recent	4
11	Posterior Hippocampus	0.520567144736842	Unpredictable	Recent	5
11	Posterior Hippocampus	-0.38837275	Unpredictable	Recent	6
11	Posterior Hippocampus	-0.0280817368421053	Unpredictable	Recent	7
11	Posterior Hippocampus	0.437089473684211	Unpredictable	Recent	8
11	mPFC	-0.686131714673913	Predictable	Remote	1
11	mPFC	-0.701717671195652	Predictable	Remote	2
11	mPFC	-0.0486564402173913	Predictable	Remote	3
11	mPFC	-0.395180336956522	Predictable	Remote	4
11	mPFC	-0.119155225543478	Predictable	Remote	5
11	mPFC	-0.198492722826087	Predictable	Remote	6
11	mPFC	0.120583285326087	Predictable	Remote	7
11	mPFC	-0.209716184782609	Predictable	Remote	8
11	mPFC	0.127615894021739	Predictable	Recent	1
11	mPFC	-1.27233061141304	Predictable	Recent	2
11	mPFC	-1.13070795923913	Predictable	Recent	3
11	mPFC	-0.0922728885869565	Predictable	Recent	4
11	mPFC	0.517992279891304	Predictable	Recent	5
11	mPFC	-0.594719902173913	Predictable	Recent	6
11	mPFC	-1.13555060326087	Predictable	Recent	7
11	mPFC	1.12544625815217	Predictable	Recent	8
11	mPFC	-0.76703635326087	Unpredictable	Remote	1
11	mPFC	-1.08584365217391	Unpredictable	Remote	2
11	mPFC	-1.25165541032609	Unpredictable	Remote	3
11	mPFC	-0.933784013586957	Unpredictable	Remote	4
11	mPFC	-1.07976083152174	Unpredictable	Remote	5
11	mPFC	0.31197416576087	Unpredictable	Remote	6
11	mPFC	0.226317758152174	Unpredictable	Remote	7
11	mPFC	-0.919485122282609	Unpredictable	Remote	8
11	mPFC	-0.504183538043478	Unpredictable	Recent	1
11	mPFC	-1.93956080163043	Unpredictable	Recent	2
11	mPFC	-0.52931952173913	Unpredictable	Recent	3
11	mPFC	-0.237979116847826	Unpredictable	Recent	4
11	mPFC	0.16267741576087	Unpredictable	Recent	5
11	mPFC	-1.49831421195652	Unpredictable	Recent	6
11	mPFC	-1.52570225543478	Unpredictable	Recent	7
11	mPFC	0.867112513586957	Unpredictable	Recent	8
11	LOC	0.914811993576017	Predictable	Remote	1
11	LOC	0.532237334047109	Predictable	Remote	2
11	LOC	1.26429147751606	Predictable	Remote	3
11	LOC	1.20258523982869	Predictable	Remote	4
11	LOC	0.761568788008565	Predictable	Remote	5
11	LOC	0.621225397216274	Predictable	Remote	6
11	LOC	0.917604961456103	Predictable	Remote	7
11	LOC	0.939211296573876	Predictable	Remote	8
11	LOC	1.20945757494647	Predictable	Recent	1
11	LOC	0.454650266595289	Predictable	Recent	2
11	LOC	0.119646147751606	Predictable	Recent	3
11	LOC	-0.136050791220557	Predictable	Recent	4
11	LOC	0.0200608950749465	Predictable	Recent	5
11	LOC	-0.0569616852248394	Predictable	Recent	6
11	LOC	-0.0947662890792291	Predictable	Recent	7
11	LOC	1.73323557494647	Predictable	Recent	8
11	LOC	0.459579233404711	Unpredictable	Remote	1
11	LOC	1.0462740235546	Unpredictable	Remote	2
11	LOC	0.115858912205567	Unpredictable	Remote	3
11	LOC	2.47775225267666	Unpredictable	Remote	4
11	LOC	0.544377402569593	Unpredictable	Remote	5
11	LOC	0.787017547109208	Unpredictable	Remote	6
11	LOC	0.844744985010707	Unpredictable	Remote	7
11	LOC	0.373332970021413	Unpredictable	Remote	8
11	LOC	0.784232255888651	Unpredictable	Recent	1
11	LOC	-0.014091869379015	Unpredictable	Recent	2
11	LOC	0.170384269807281	Unpredictable	Recent	3
11	LOC	0.0508630653104925	Unpredictable	Recent	4
11	LOC	0.296118573875803	Unpredictable	Recent	5
11	LOC	0.0311536777301927	Unpredictable	Recent	6
11	LOC	-0.554228219486081	Unpredictable	Recent	7
11	LOC	1.17618372805139	Unpredictable	Recent	8
12	Anterior Hippocampus	0.154411374045802	Predictable	Remote	1
12	Anterior Hippocampus	-0.438650061068702	Predictable	Remote	2
12	Anterior Hippocampus	-0.81238006870229	Predictable	Remote	3
12	Anterior Hippocampus	-0.0299552977099237	Predictable	Remote	4
12	Anterior Hippocampus	0.432248923664122	Predictable	Remote	5
12	Anterior Hippocampus	1.39993992366412	Predictable	Remote	6
12	Anterior Hippocampus	1.0043742519084	Predictable	Remote	7
12	Anterior Hippocampus	-0.564704900763359	Predictable	Remote	8
12	Anterior Hippocampus	0.373401954198473	Predictable	Recent	1
12	Anterior Hippocampus	0.0624729923664122	Predictable	Recent	2
12	Anterior Hippocampus	0.71320534351145	Predictable	Recent	3
12	Anterior Hippocampus	-0.773339847328244	Predictable	Recent	4
12	Anterior Hippocampus	-0.377172816793893	Predictable	Recent	5
12	Anterior Hippocampus	0.216181404580153	Predictable	Recent	6
12	Anterior Hippocampus	1.83332696946565	Predictable	Recent	7
12	Anterior Hippocampus	0.0543764580152672	Predictable	Recent	8
12	Anterior Hippocampus	0.373136458015267	Unpredictable	Remote	1
12	Anterior Hippocampus	-0.516784190839695	Unpredictable	Remote	2
12	Anterior Hippocampus	-1.20811897709924	Unpredictable	Remote	3
12	Anterior Hippocampus	0.0647072213740458	Unpredictable	Remote	4
12	Anterior Hippocampus	0.047478679389313	Unpredictable	Remote	5
12	Anterior Hippocampus	0.781491167938931	Unpredictable	Remote	6
12	Anterior Hippocampus	1.18573821374046	Unpredictable	Remote	7
12	Anterior Hippocampus	-0.606142893129771	Unpredictable	Remote	8
12	Anterior Hippocampus	-0.0886284351145038	Unpredictable	Recent	1
12	Anterior Hippocampus	-0.58116179389313	Unpredictable	Recent	2
12	Anterior Hippocampus	-0.246473801526718	Unpredictable	Recent	3
12	Anterior Hippocampus	-0.127425213740458	Unpredictable	Recent	4
12	Anterior Hippocampus	-0.354583671755725	Unpredictable	Recent	5
12	Anterior Hippocampus	-0.193292679389313	Unpredictable	Recent	6
12	Anterior Hippocampus	0.872779580152672	Unpredictable	Recent	7
12	Anterior Hippocampus	0.707821045801527	Unpredictable	Recent	8
12	Posterior Hippocampus	0.94522297368421	Predictable	Remote	1
12	Posterior Hippocampus	-0.404372947368421	Predictable	Remote	2
12	Posterior Hippocampus	0.126550684210526	Predictable	Remote	3
12	Posterior Hippocampus	0.271769131578947	Predictable	Remote	4
12	Posterior Hippocampus	0.417393605263158	Predictable	Remote	5
12	Posterior Hippocampus	0.0686540526315789	Predictable	Remote	6
12	Posterior Hippocampus	-0.530676184210526	Predictable	Remote	7
12	Posterior Hippocampus	-0.846309605263158	Predictable	Remote	8
12	Posterior Hippocampus	0.947485631578947	Predictable	Recent	1
12	Posterior Hippocampus	0.184646526315789	Predictable	Recent	2
12	Posterior Hippocampus	0.412356421052632	Predictable	Recent	3
12	Posterior Hippocampus	0.587754421052632	Predictable	Recent	4
12	Posterior Hippocampus	0.0924461052631579	Predictable	Recent	5
12	Posterior Hippocampus	0.643754421052632	Predictable	Recent	6
12	Posterior Hippocampus	0.791994526315789	Predictable	Recent	7
12	Posterior Hippocampus	-0.981288342105263	Predictable	Recent	8
12	Posterior Hippocampus	0.358026473684211	Unpredictable	Remote	1
12	Posterior Hippocampus	-0.495086710526316	Unpredictable	Remote	2
12	Posterior Hippocampus	-0.271871578947368	Unpredictable	Remote	3
12	Posterior Hippocampus	0.946596394736842	Unpredictable	Remote	4
12	Posterior Hippocampus	0.157837605263158	Unpredictable	Remote	5
12	Posterior Hippocampus	-0.218241	Unpredictable	Remote	6
12	Posterior Hippocampus	-0.140859815789474	Unpredictable	Remote	7
12	Posterior Hippocampus	-1.24243842105263	Unpredictable	Remote	8
12	Posterior Hippocampus	0.162711394736842	Unpredictable	Recent	1
12	Posterior Hippocampus	0.318796947368421	Unpredictable	Recent	2
12	Posterior Hippocampus	-0.245400973684211	Unpredictable	Recent	3
12	Posterior Hippocampus	0.573789631578947	Unpredictable	Recent	4
12	Posterior Hippocampus	0.111861605263158	Unpredictable	Recent	5
12	Posterior Hippocampus	0.558619526315789	Unpredictable	Recent	6
12	Posterior Hippocampus	0.292887078947368	Unpredictable	Recent	7
12	Posterior Hippocampus	-0.0495109736842105	Unpredictable	Recent	8
12	mPFC	-0.271136974489796	Predictable	Remote	1
12	mPFC	-0.543625464285714	Predictable	Remote	2
12	mPFC	-0.0572709821428571	Predictable	Remote	3
12	mPFC	-0.512839900510204	Predictable	Remote	4
12	mPFC	-0.361520609693878	Predictable	Remote	5
12	mPFC	0.786644607142857	Predictable	Remote	6
12	mPFC	0.210518512755102	Predictable	Remote	7
12	mPFC	-0.275526882653061	Predictable	Remote	8
12	mPFC	-0.361249010204082	Predictable	Recent	1
12	mPFC	0.00136808928571428	Predictable	Recent	2
12	mPFC	-0.463494170918367	Predictable	Recent	3
12	mPFC	-0.127542448979592	Predictable	Recent	4
12	mPFC	-0.430847793367347	Predictable	Recent	5
12	mPFC	1.37213590561224	Predictable	Recent	6
12	mPFC	0.472145568877551	Predictable	Recent	7
12	mPFC	-0.275156125	Predictable	Recent	8
12	mPFC	-0.872647867346939	Unpredictable	Remote	1
12	mPFC	-1.18505332397959	Unpredictable	Remote	2
12	mPFC	-0.587533566326531	Unpredictable	Remote	3
12	mPFC	0.181390823979592	Unpredictable	Remote	4
12	mPFC	0.206688096938776	Unpredictable	Remote	5
12	mPFC	0.256942492346939	Unpredictable	Remote	6
12	mPFC	1.31420773469388	Unpredictable	Remote	7
12	mPFC	-0.558063903061224	Unpredictable	Remote	8
12	mPFC	-1.68300296683673	Unpredictable	Recent	1
12	mPFC	0.0617404948979592	Unpredictable	Recent	2
12	mPFC	-0.43764925255102	Unpredictable	Recent	3
12	mPFC	0.0411166913265306	Unpredictable	Recent	4
12	mPFC	-0.647718403061225	Unpredictable	Recent	5
12	mPFC	0.354190270408163	Unpredictable	Recent	6
12	mPFC	-0.745708760204082	Unpredictable	Recent	7
12	mPFC	0.345926005102041	Unpredictable	Recent	8
12	LOC	4.32677578686493	Predictable	Remote	1
12	LOC	3.12156280297398	Predictable	Remote	2
12	LOC	4.63194021313507	Predictable	Remote	3
12	LOC	3.22257351548947	Predictable	Remote	4
12	LOC	2.63849618463445	Predictable	Remote	5
12	LOC	2.3792149913259	Predictable	Remote	6
12	LOC	1.72264915489467	Predictable	Remote	7
12	LOC	2.80416062081784	Predictable	Remote	8
12	LOC	3.36712558488228	Predictable	Recent	1
12	LOC	3.05823236307311	Predictable	Recent	2
12	LOC	2.61792203965304	Predictable	Recent	3
12	LOC	3.21202520322181	Predictable	Recent	4
12	LOC	2.3366943110285	Predictable	Recent	5
12	LOC	4.12666930731103	Predictable	Recent	6
12	LOC	2.69782601363073	Predictable	Recent	7
12	LOC	2.51481801486989	Predictable	Recent	8
12	LOC	3.27315364436183	Unpredictable	Remote	1
12	LOC	2.02265517472119	Unpredictable	Remote	2
12	LOC	2.9942913866171	Unpredictable	Remote	3
12	LOC	3.21140527881041	Unpredictable	Remote	4
12	LOC	3.03524437422553	Unpredictable	Remote	5
12	LOC	2.02357008302354	Unpredictable	Remote	6
12	LOC	1.26759367905824	Unpredictable	Remote	7
12	LOC	2.51147679182156	Unpredictable	Remote	8
12	LOC	2.64835122924411	Unpredictable	Recent	1
12	LOC	1.92336433333333	Unpredictable	Recent	2
12	LOC	2.23408415861214	Unpredictable	Recent	3
12	LOC	3.03960815365551	Unpredictable	Recent	4
12	LOC	1.84031974101611	Unpredictable	Recent	5
12	LOC	3.34865640892193	Unpredictable	Recent	6
12	LOC	2.3018654448575	Unpredictable	Recent	7
12	LOC	2.67346265179678	Unpredictable	Recent	8
13	Anterior Hippocampus	1.00221014285714	Predictable	Remote	1
13	Anterior Hippocampus	-0.700580673469388	Predictable	Remote	2
13	Anterior Hippocampus	-0.733322714285714	Predictable	Remote	3
13	Anterior Hippocampus	0.25729643877551	Predictable	Remote	4
13	Anterior Hippocampus	0.446438540816327	Predictable	Remote	5
13	Anterior Hippocampus	0.225605387755102	Predictable	Remote	6
13	Anterior Hippocampus	-0.287934918367347	Predictable	Remote	7
13	Anterior Hippocampus	0.296373887755102	Predictable	Remote	8
13	Anterior Hippocampus	0.0721207959183673	Predictable	Recent	1
13	Anterior Hippocampus	-0.445906010204082	Predictable	Recent	2
13	Anterior Hippocampus	-0.371608510204082	Predictable	Recent	3
13	Anterior Hippocampus	0.0479452551020408	Predictable	Recent	4
13	Anterior Hippocampus	-0.259315255102041	Predictable	Recent	5
13	Anterior Hippocampus	-0.331157469387755	Predictable	Recent	6
13	Anterior Hippocampus	0.979598704081633	Predictable	Recent	7
13	Anterior Hippocampus	-0.23982443877551	Predictable	Recent	8
13	Anterior Hippocampus	0.203589214285714	Unpredictable	Remote	1
13	Anterior Hippocampus	-0.905089367346939	Unpredictable	Remote	2
13	Anterior Hippocampus	-0.742963540816327	Unpredictable	Remote	3
13	Anterior Hippocampus	-1.01813081632653	Unpredictable	Remote	4
13	Anterior Hippocampus	0.67566337755102	Unpredictable	Remote	5
13	Anterior Hippocampus	-0.753604071428571	Unpredictable	Remote	6
13	Anterior Hippocampus	-1.13102048979592	Unpredictable	Remote	7
13	Anterior Hippocampus	0.0964826224489796	Unpredictable	Remote	8
13	Anterior Hippocampus	0.018510887755102	Unpredictable	Recent	1
13	Anterior Hippocampus	-0.923043857142857	Unpredictable	Recent	2
13	Anterior Hippocampus	-0.702444489795918	Unpredictable	Recent	3
13	Anterior Hippocampus	-0.431494948979592	Unpredictable	Recent	4
13	Anterior Hippocampus	-0.56256612244898	Unpredictable	Recent	5
13	Anterior Hippocampus	-0.286640091836735	Unpredictable	Recent	6
13	Anterior Hippocampus	-0.84747187755102	Unpredictable	Recent	7
13	Anterior Hippocampus	-1.37016534693878	Unpredictable	Recent	8
13	Posterior Hippocampus	0.381745137931034	Predictable	Remote	1
13	Posterior Hippocampus	-0.238006965517241	Predictable	Remote	2
13	Posterior Hippocampus	-0.520188137931034	Predictable	Remote	3
13	Posterior Hippocampus	0.824475965517241	Predictable	Remote	4
13	Posterior Hippocampus	0.712873637931035	Predictable	Remote	5
13	Posterior Hippocampus	0.205870293103448	Predictable	Remote	6
13	Posterior Hippocampus	-1.01907055172414	Predictable	Remote	7
13	Posterior Hippocampus	-0.173174293103448	Predictable	Remote	8
13	Posterior Hippocampus	-0.124839689655172	Predictable	Recent	1
13	Posterior Hippocampus	-0.057165724137931	Predictable	Recent	2
13	Posterior Hippocampus	0.363198362068965	Predictable	Recent	3
13	Posterior Hippocampus	1.02267606896552	Predictable	Recent	4
13	Posterior Hippocampus	0.145158620689655	Predictable	Recent	5
13	Posterior Hippocampus	-0.484895931034483	Predictable	Recent	6
13	Posterior Hippocampus	0.297590672413793	Predictable	Recent	7
13	Posterior Hippocampus	0.216326586206897	Predictable	Recent	8
13	Posterior Hippocampus	0.448285103448276	Unpredictable	Remote	1
13	Posterior Hippocampus	0.0807799482758621	Unpredictable	Remote	2
13	Posterior Hippocampus	0.479133051724138	Unpredictable	Remote	3
13	Posterior Hippocampus	0.0402605	Unpredictable	Remote	4
13	Posterior Hippocampus	0.999717775862069	Unpredictable	Remote	5
13	Posterior Hippocampus	-0.0155337413793103	Unpredictable	Remote	6
13	Posterior Hippocampus	-0.833641586206897	Unpredictable	Remote	7
13	Posterior Hippocampus	0.0714293620689655	Unpredictable	Remote	8
13	Posterior Hippocampus	-0.342547810344828	Unpredictable	Recent	1
13	Posterior Hippocampus	-0.331907620689655	Unpredictable	Recent	2
13	Posterior Hippocampus	-0.00850670689655172	Unpredictable	Recent	3
13	Posterior Hippocampus	0.744564172413793	Unpredictable	Recent	4
13	Posterior Hippocampus	-0.949604293103448	Unpredictable	Recent	5
13	Posterior Hippocampus	-0.587953396551724	Unpredictable	Recent	6
13	Posterior Hippocampus	-0.388839431034483	Unpredictable	Recent	7
13	Posterior Hippocampus	-0.0746305344827586	Unpredictable	Recent	8
13	mPFC	-1.5743314	Predictable	Remote	1
13	mPFC	-1.23156889387755	Predictable	Remote	2
13	mPFC	-1.52820723673469	Predictable	Remote	3
13	mPFC	0.173619763265306	Predictable	Remote	4
13	mPFC	1.1530002122449	Predictable	Remote	5
13	mPFC	-0.571309653061224	Predictable	Remote	6
13	mPFC	-1.09336284489796	Predictable	Remote	7
13	mPFC	-0.400126518367347	Predictable	Remote	8
13	mPFC	-1.11225605306122	Predictable	Recent	1
13	mPFC	-0.961326489795918	Predictable	Recent	2
13	mPFC	0.199067640816327	Predictable	Recent	3
13	mPFC	-0.418720036734694	Predictable	Recent	4
13	mPFC	-0.504694253061225	Predictable	Recent	5
13	mPFC	-0.0228980530612245	Predictable	Recent	6
13	mPFC	-1.17354777142857	Predictable	Recent	7
13	mPFC	-0.375536551020408	Predictable	Recent	8
13	mPFC	-2.08982845306122	Unpredictable	Remote	1
13	mPFC	-2.43735945714286	Unpredictable	Remote	2
13	mPFC	-1.09515995918367	Unpredictable	Remote	3
13	mPFC	-0.841318457142857	Unpredictable	Remote	4
13	mPFC	0.107135465306122	Unpredictable	Remote	5
13	mPFC	-1.94063044081633	Unpredictable	Remote	6
13	mPFC	-1.52584766122449	Unpredictable	Remote	7
13	mPFC	-1.53486619183673	Unpredictable	Remote	8
13	mPFC	-1.69895971020408	Unpredictable	Recent	1
13	mPFC	-1.15228982040816	Unpredictable	Recent	2
13	mPFC	-1.37773633877551	Unpredictable	Recent	3
13	mPFC	-0.972067224489796	Unpredictable	Recent	4
13	mPFC	-1.19871293877551	Unpredictable	Recent	5
13	mPFC	-1.82897184081633	Unpredictable	Recent	6
13	mPFC	-1.61091270204082	Unpredictable	Recent	7
13	mPFC	-0.498290546938776	Unpredictable	Recent	8
13	LOC	5.5948173863354	Predictable	Remote	1
13	LOC	4.36366571552795	Predictable	Remote	2
13	LOC	3.33260478881988	Predictable	Remote	3
13	LOC	4.33100431677019	Predictable	Remote	4
13	LOC	3.15101131552795	Predictable	Remote	5
13	LOC	2.91796407204969	Predictable	Remote	6
13	LOC	2.31155463726708	Predictable	Remote	7
13	LOC	3.1699755689441	Predictable	Remote	8
13	LOC	4.36851788819876	Predictable	Recent	1
13	LOC	3.52671841987578	Predictable	Recent	2
13	LOC	3.76718758136646	Predictable	Recent	3
13	LOC	4.52870475900621	Predictable	Recent	4
13	LOC	2.5291942310559	Predictable	Recent	5
13	LOC	3.07284994782609	Predictable	Recent	6
13	LOC	3.25833652546584	Predictable	Recent	7
13	LOC	1.7895781552795	Predictable	Recent	8
13	LOC	5.04678689689441	Unpredictable	Remote	1
13	LOC	3.46474960993789	Unpredictable	Remote	2
13	LOC	3.07622273167702	Unpredictable	Remote	3
13	LOC	2.94777762981366	Unpredictable	Remote	4
13	LOC	3.63754206459627	Unpredictable	Remote	5
13	LOC	2.48079476149068	Unpredictable	Remote	6
13	LOC	2.56162007204969	Unpredictable	Remote	7
13	LOC	3.44454443229814	Unpredictable	Remote	8
13	LOC	4.19054518509317	Unpredictable	Recent	1
13	LOC	2.2777112	Unpredictable	Recent	2
13	LOC	1.93140588571429	Unpredictable	Recent	3
13	LOC	2.52873345465839	Unpredictable	Recent	4
13	LOC	2.1299851242236	Unpredictable	Recent	5
13	LOC	2.25836994409938	Unpredictable	Recent	6
13	LOC	2.16821026335404	Unpredictable	Recent	7
13	LOC	1.0773609515528	Unpredictable	Recent	8
14	Anterior Hippocampus	-0.481154428571429	Predictable	Remote	1
14	Anterior Hippocampus	-1.43036896103896	Predictable	Remote	2
14	Anterior Hippocampus	-0.776446987012987	Predictable	Remote	3
14	Anterior Hippocampus	-0.412027506493507	Predictable	Remote	4
14	Anterior Hippocampus	-1.19166250649351	Predictable	Remote	5
14	Anterior Hippocampus	-0.269167480519481	Predictable	Remote	6
14	Anterior Hippocampus	-0.473151116883117	Predictable	Remote	7
14	Anterior Hippocampus	0.500422402597403	Predictable	Remote	8
14	Anterior Hippocampus	-1.08635341558442	Predictable	Recent	1
14	Anterior Hippocampus	-0.0357506623376623	Predictable	Recent	2
14	Anterior Hippocampus	-0.540295051948052	Predictable	Recent	3
14	Anterior Hippocampus	-2.22644451948052	Predictable	Recent	4
14	Anterior Hippocampus	-0.807558103896104	Predictable	Recent	5
14	Anterior Hippocampus	-1.20666314285714	Predictable	Recent	6
14	Anterior Hippocampus	-0.291038090909091	Predictable	Recent	7
14	Anterior Hippocampus	-0.677382415584416	Predictable	Recent	8
14	Anterior Hippocampus	-0.145825584415584	Unpredictable	Remote	1
14	Anterior Hippocampus	-1.79809850649351	Unpredictable	Remote	2
14	Anterior Hippocampus	-0.160878662337662	Unpredictable	Remote	3
14	Anterior Hippocampus	-0.837625571428571	Unpredictable	Remote	4
14	Anterior Hippocampus	-1.18880237662338	Unpredictable	Remote	5
14	Anterior Hippocampus	-0.0201903636363636	Unpredictable	Remote	6
14	Anterior Hippocampus	-1.58774890909091	Unpredictable	Remote	7
14	Anterior Hippocampus	0.153820987012987	Unpredictable	Remote	8
14	Anterior Hippocampus	-0.669000636363636	Unpredictable	Recent	1
14	Anterior Hippocampus	-1.03440075324675	Unpredictable	Recent	2
14	Anterior Hippocampus	-0.777247220779221	Unpredictable	Recent	3
14	Anterior Hippocampus	-0.289087246753247	Unpredictable	Recent	4
14	Anterior Hippocampus	0.103425441558442	Unpredictable	Recent	5
14	Anterior Hippocampus	-0.477532571428571	Unpredictable	Recent	6
14	Anterior Hippocampus	-0.986203896103896	Unpredictable	Recent	7
14	Anterior Hippocampus	0.573624753246753	Unpredictable	Recent	8
14	Posterior Hippocampus	0.493876793650794	Predictable	Remote	1
14	Posterior Hippocampus	0.157804063492063	Predictable	Remote	2
14	Posterior Hippocampus	-0.474529777777778	Predictable	Remote	3
14	Posterior Hippocampus	-0.201662365079365	Predictable	Remote	4
14	Posterior Hippocampus	-0.409849571428571	Predictable	Remote	5
14	Posterior Hippocampus	-0.0923730476190476	Predictable	Remote	6
14	Posterior Hippocampus	-0.0770813968253968	Predictable	Remote	7
14	Posterior Hippocampus	0.0398724603174603	Predictable	Remote	8
14	Posterior Hippocampus	0.00814271428571429	Predictable	Recent	1
14	Posterior Hippocampus	0.0842235079365079	Predictable	Recent	2
14	Posterior Hippocampus	0.56823519047619	Predictable	Recent	3
14	Posterior Hippocampus	-1.28020987301587	Predictable	Recent	4
14	Posterior Hippocampus	0.0605168412698413	Predictable	Recent	5
14	Posterior Hippocampus	-0.0280153492063492	Predictable	Recent	6
14	Posterior Hippocampus	0.190252063492063	Predictable	Recent	7
14	Posterior Hippocampus	0.576232492063492	Predictable	Recent	8
14	Posterior Hippocampus	0.218258873015873	Unpredictable	Remote	1
14	Posterior Hippocampus	-1.21985342857143	Unpredictable	Remote	2
14	Posterior Hippocampus	-0.21114719047619	Unpredictable	Remote	3
14	Posterior Hippocampus	-0.469502968253968	Unpredictable	Remote	4
14	Posterior Hippocampus	-0.387775317460317	Unpredictable	Remote	5
14	Posterior Hippocampus	-0.0216269206349206	Unpredictable	Remote	6
14	Posterior Hippocampus	-1.03047220634921	Unpredictable	Remote	7
14	Posterior Hippocampus	0.441256888888889	Unpredictable	Remote	8
14	Posterior Hippocampus	0.0360025873015873	Unpredictable	Recent	1
14	Posterior Hippocampus	-0.222216619047619	Unpredictable	Recent	2
14	Posterior Hippocampus	0.413802238095238	Unpredictable	Recent	3
14	Posterior Hippocampus	-0.111919555555556	Unpredictable	Recent	4
14	Posterior Hippocampus	0.240395238095238	Unpredictable	Recent	5
14	Posterior Hippocampus	0.238228936507937	Unpredictable	Recent	6
14	Posterior Hippocampus	0.671800603174603	Unpredictable	Recent	7
14	Posterior Hippocampus	0.813189380952381	Unpredictable	Recent	8
14	mPFC	-1.10487967307692	Predictable	Remote	1
14	mPFC	-1.68066512179487	Predictable	Remote	2
14	mPFC	-1.43492462179487	Predictable	Remote	3
14	mPFC	-1.2996795224359	Predictable	Remote	4
14	mPFC	-1.49091266987179	Predictable	Remote	5
14	mPFC	-0.744331009615385	Predictable	Remote	6
14	mPFC	-1.27034723717949	Predictable	Remote	7
14	mPFC	-0.567693926282051	Predictable	Remote	8
14	mPFC	-0.825326336538462	Predictable	Recent	1
14	mPFC	-0.471019743589744	Predictable	Recent	2
14	mPFC	0.679470676282051	Predictable	Recent	3
14	mPFC	-1.0274770224359	Predictable	Recent	4
14	mPFC	-0.343158826923077	Predictable	Recent	5
14	mPFC	-0.673272701923077	Predictable	Recent	6
14	mPFC	-1.03285814102564	Predictable	Recent	7
14	mPFC	0.0458624743589744	Predictable	Recent	8
14	mPFC	-0.84572592948718	Unpredictable	Remote	1
14	mPFC	-2.35953807371795	Unpredictable	Remote	2
14	mPFC	-1.858204375	Unpredictable	Remote	3
14	mPFC	-2.37582061858974	Unpredictable	Remote	4
14	mPFC	-1.88694878205128	Unpredictable	Remote	5
14	mPFC	-1.19742198717949	Unpredictable	Remote	6
14	mPFC	-2.2847638974359	Unpredictable	Remote	7
14	mPFC	-0.79712983974359	Unpredictable	Remote	8
14	mPFC	-0.308908096153846	Unpredictable	Recent	1
14	mPFC	0.265487336538462	Unpredictable	Recent	2
14	mPFC	0.0942668397435898	Unpredictable	Recent	3
14	mPFC	0.0649570064102564	Unpredictable	Recent	4
14	mPFC	-0.340017407051282	Unpredictable	Recent	5
14	mPFC	-0.908812442307692	Unpredictable	Recent	6
14	mPFC	-0.501804	Unpredictable	Recent	7
14	mPFC	-0.361958833333333	Unpredictable	Recent	8
14	LOC	3.601889760181	Predictable	Remote	1
14	LOC	2.91397942533937	Predictable	Remote	2
14	LOC	2.74517433031674	Predictable	Remote	3
14	LOC	2.94595669570136	Predictable	Remote	4
14	LOC	1.99488433371041	Predictable	Remote	5
14	LOC	3.23098000678733	Predictable	Remote	6
14	LOC	2.99675454411765	Predictable	Remote	7
14	LOC	2.92577600791855	Predictable	Remote	8
14	LOC	3.61281834841629	Predictable	Recent	1
14	LOC	2.10111253280543	Predictable	Recent	2
14	LOC	2.63536149773756	Predictable	Recent	3
14	LOC	1.15426678054299	Predictable	Recent	4
14	LOC	2.27851705995475	Predictable	Recent	5
14	LOC	1.82235272171946	Predictable	Recent	6
14	LOC	3.30853054411765	Predictable	Recent	7
14	LOC	2.6887025361991	Predictable	Recent	8
14	LOC	3.24447188235294	Unpredictable	Remote	1
14	LOC	2.37912250565611	Unpredictable	Remote	2
14	LOC	2.56650942081448	Unpredictable	Remote	3
14	LOC	2.74771328846154	Unpredictable	Remote	4
14	LOC	2.85858662217195	Unpredictable	Remote	5
14	LOC	2.74548065837104	Unpredictable	Remote	6
14	LOC	1.37222811085973	Unpredictable	Remote	7
14	LOC	3.08671643891403	Unpredictable	Remote	8
14	LOC	3.02834140158371	Unpredictable	Recent	1
14	LOC	2.30489172171946	Unpredictable	Recent	2
14	LOC	2.87405276357466	Unpredictable	Recent	3
14	LOC	2.84582064027149	Unpredictable	Recent	4
14	LOC	2.22982210520362	Unpredictable	Recent	5
14	LOC	1.67333533144796	Unpredictable	Recent	6
14	LOC	2.92315261538462	Unpredictable	Recent	7
14	LOC	3.33076936425339	Unpredictable	Recent	8
16	Anterior Hippocampus	-0.406613728395062	Predictable	Remote	1
16	Anterior Hippocampus	-0.560845098765432	Predictable	Remote	2
16	Anterior Hippocampus	-0.145030185185185	Predictable	Remote	3
16	Anterior Hippocampus	-0.0485484074074074	Predictable	Remote	4
16	Anterior Hippocampus	0.0635892592592593	Predictable	Remote	5
16	Anterior Hippocampus	0.229687395061728	Predictable	Remote	6
16	Anterior Hippocampus	0.165755518518519	Predictable	Remote	7
16	Anterior Hippocampus	0.592474962962963	Predictable	Remote	8
16	Anterior Hippocampus	-0.245158543209877	Predictable	Recent	1
16	Anterior Hippocampus	0.085700061728395	Predictable	Recent	2
16	Anterior Hippocampus	-0.414405382716049	Predictable	Recent	3
16	Anterior Hippocampus	0.826570851851852	Predictable	Recent	4
16	Anterior Hippocampus	-0.909299432098765	Predictable	Recent	5
16	Anterior Hippocampus	-0.360032851851852	Predictable	Recent	6
16	Anterior Hippocampus	0.821615160493827	Predictable	Recent	7
16	Anterior Hippocampus	-0.552208987654321	Predictable	Recent	8
16	Anterior Hippocampus	-0.358291777777778	Unpredictable	Remote	1
16	Anterior Hippocampus	-1.11756222222222	Unpredictable	Remote	2
16	Anterior Hippocampus	-0.210936382716049	Unpredictable	Remote	3
16	Anterior Hippocampus	-0.0396125679012346	Unpredictable	Remote	4
16	Anterior Hippocampus	-0.709335259259259	Unpredictable	Remote	5
16	Anterior Hippocampus	-0.317298691358025	Unpredictable	Remote	6
16	Anterior Hippocampus	-0.0747576666666667	Unpredictable	Remote	7
16	Anterior Hippocampus	0.184848185185185	Unpredictable	Remote	8
16	Anterior Hippocampus	-0.0505274938271605	Unpredictable	Recent	1
16	Anterior Hippocampus	-0.0543186790123457	Unpredictable	Recent	2
16	Anterior Hippocampus	-0.214513827160494	Unpredictable	Recent	3
16	Anterior Hippocampus	0.529647	Unpredictable	Recent	4
16	Anterior Hippocampus	-0.40478112345679	Unpredictable	Recent	5
16	Anterior Hippocampus	-0.635953382716049	Unpredictable	Recent	6
16	Anterior Hippocampus	0.0457643827160494	Unpredictable	Recent	7
16	Anterior Hippocampus	0.682828728395062	Unpredictable	Recent	8
16	Posterior Hippocampus	-1.50735279661017	Predictable	Remote	1
16	Posterior Hippocampus	-1.02583708474576	Predictable	Remote	2
16	Posterior Hippocampus	0.547212847457627	Predictable	Remote	3
16	Posterior Hippocampus	-0.904388203389831	Predictable	Remote	4
16	Posterior Hippocampus	-0.445762305084746	Predictable	Remote	5
16	Posterior Hippocampus	1.45687076271186	Predictable	Remote	6
16	Posterior Hippocampus	1.26004157627119	Predictable	Remote	7
16	Posterior Hippocampus	0.825631644067797	Predictable	Remote	8
16	Posterior Hippocampus	0.843745203389831	Predictable	Recent	1
16	Posterior Hippocampus	0.911210186440678	Predictable	Recent	2
16	Posterior Hippocampus	0.600349016949153	Predictable	Recent	3
16	Posterior Hippocampus	1.14479659322034	Predictable	Recent	4
16	Posterior Hippocampus	-1.08220962711864	Predictable	Recent	5
16	Posterior Hippocampus	0.665843271186441	Predictable	Recent	6
16	Posterior Hippocampus	1.06705422033898	Predictable	Recent	7
16	Posterior Hippocampus	0.932351508474576	Predictable	Recent	8
16	Posterior Hippocampus	-0.478300949152542	Unpredictable	Remote	1
16	Posterior Hippocampus	-0.25414393220339	Unpredictable	Remote	2
16	Posterior Hippocampus	-0.0343864915254237	Unpredictable	Remote	3
16	Posterior Hippocampus	-0.26635906779661	Unpredictable	Remote	4
16	Posterior Hippocampus	0.204128525423729	Unpredictable	Remote	5
16	Posterior Hippocampus	0.652554101694915	Unpredictable	Remote	6
16	Posterior Hippocampus	0.951041559322034	Unpredictable	Remote	7
16	Posterior Hippocampus	1.00571779661017	Unpredictable	Remote	8
16	Posterior Hippocampus	0.293104711864407	Unpredictable	Recent	1
16	Posterior Hippocampus	0.501148237288136	Unpredictable	Recent	2
16	Posterior Hippocampus	0.219181389830508	Unpredictable	Recent	3
16	Posterior Hippocampus	0.850849576271186	Unpredictable	Recent	4
16	Posterior Hippocampus	-0.224825254237288	Unpredictable	Recent	5
16	Posterior Hippocampus	-0.646477457627119	Unpredictable	Recent	6
16	Posterior Hippocampus	0.697118389830508	Unpredictable	Recent	7
16	Posterior Hippocampus	0.777964847457627	Unpredictable	Recent	8
16	mPFC	-1.84995711157025	Predictable	Remote	1
16	mPFC	-1.58150499586777	Predictable	Remote	2
16	mPFC	-0.910484508264463	Predictable	Remote	3
16	mPFC	0.33113779338843	Predictable	Remote	4
16	mPFC	-0.593866520661157	Predictable	Remote	5
16	mPFC	0.481074475206612	Predictable	Remote	6
16	mPFC	0.937103086776859	Predictable	Remote	7
16	mPFC	-0.00722194628099174	Predictable	Remote	8
16	mPFC	1.0604767768595	Predictable	Recent	1
16	mPFC	0.74359173553719	Predictable	Recent	2
16	mPFC	0.99541879338843	Predictable	Recent	3
16	mPFC	0.248564756198347	Predictable	Recent	4
16	mPFC	-0.182612024793388	Predictable	Recent	5
16	mPFC	1.52333969421488	Predictable	Recent	6
16	mPFC	0.503469111570248	Predictable	Recent	7
16	mPFC	0.288902909090909	Predictable	Recent	8
16	mPFC	-1.69607895867769	Unpredictable	Remote	1
16	mPFC	-1.43527840082645	Unpredictable	Remote	2
16	mPFC	-1.76526063223141	Unpredictable	Remote	3
16	mPFC	0.351765814049587	Unpredictable	Remote	4
16	mPFC	-0.78307279338843	Unpredictable	Remote	5
16	mPFC	-0.193012818181818	Unpredictable	Remote	6
16	mPFC	-0.00623028512396694	Unpredictable	Remote	7
16	mPFC	-0.371811805785124	Unpredictable	Remote	8
16	mPFC	0.15307952892562	Unpredictable	Recent	1
16	mPFC	-0.441217574380165	Unpredictable	Recent	2
16	mPFC	-0.50955229338843	Unpredictable	Recent	3
16	mPFC	-0.0679825702479339	Unpredictable	Recent	4
16	mPFC	-1.2678376446281	Unpredictable	Recent	5
16	mPFC	-0.250687239669421	Unpredictable	Recent	6
16	mPFC	-0.826387880165289	Unpredictable	Recent	7
16	mPFC	0.622472227272727	Unpredictable	Recent	8
16	LOC	4.43285787218814	Predictable	Remote	1
16	LOC	3.20418404703476	Predictable	Remote	2
16	LOC	4.32783463394683	Predictable	Remote	3
16	LOC	3.35533901431493	Predictable	Remote	4
16	LOC	3.04123327300614	Predictable	Remote	5
16	LOC	4.50169410429448	Predictable	Remote	6
16	LOC	3.73327206134969	Predictable	Remote	7
16	LOC	2.54410335787321	Predictable	Remote	8
16	LOC	4.93306551022495	Predictable	Recent	1
16	LOC	3.09341564519427	Predictable	Recent	2
16	LOC	4.13231190797546	Predictable	Recent	3
16	LOC	4.06229915541922	Predictable	Recent	4
16	LOC	2.75206666973415	Predictable	Recent	5
16	LOC	2.84740200920245	Predictable	Recent	6
16	LOC	3.70290349693252	Predictable	Recent	7
16	LOC	3.64915527505112	Predictable	Recent	8
16	LOC	3.93661166359918	Unpredictable	Remote	1
16	LOC	3.24594732106339	Unpredictable	Remote	2
16	LOC	3.8214683404908	Unpredictable	Remote	3
16	LOC	4.27929808895705	Unpredictable	Remote	4
16	LOC	3.65029191104294	Unpredictable	Remote	5
16	LOC	4.15784872494888	Unpredictable	Remote	6
16	LOC	4.26447062985685	Unpredictable	Remote	7
16	LOC	1.85236333026585	Unpredictable	Remote	8
16	LOC	4.01792311145194	Unpredictable	Recent	1
16	LOC	2.98950839059305	Unpredictable	Recent	2
16	LOC	2.57427066155419	Unpredictable	Recent	3
16	LOC	3.14425836298569	Unpredictable	Recent	4
16	LOC	2.38622455828221	Unpredictable	Recent	5
16	LOC	2.11735922801636	Unpredictable	Recent	6
16	LOC	2.75195155010225	Unpredictable	Recent	7
16	LOC	3.32969339059305	Unpredictable	Recent	8
17	Anterior Hippocampus	0.95384725862069	Predictable	Remote	1
17	Anterior Hippocampus	-0.119607663793103	Predictable	Remote	2
17	Anterior Hippocampus	1.19680156034483	Predictable	Remote	3
17	Anterior Hippocampus	-0.907675698275862	Predictable	Remote	4
17	Anterior Hippocampus	0.184476594827586	Predictable	Remote	5
17	Anterior Hippocampus	-0.0326716551724138	Predictable	Remote	6
17	Anterior Hippocampus	0.807876939655172	Predictable	Remote	7
17	Anterior Hippocampus	-0.711943715517241	Predictable	Remote	8
17	Anterior Hippocampus	-0.349698086206897	Predictable	Recent	1
17	Anterior Hippocampus	0.174795189655172	Predictable	Recent	2
17	Anterior Hippocampus	-0.390499077586207	Predictable	Recent	3
17	Anterior Hippocampus	-0.0173979396551724	Predictable	Recent	4
17	Anterior Hippocampus	-0.12361675	Predictable	Recent	5
17	Anterior Hippocampus	0.293659896551724	Predictable	Recent	6
17	Anterior Hippocampus	-0.75048075862069	Predictable	Recent	7
17	Anterior Hippocampus	-0.69365850862069	Predictable	Recent	8
17	Anterior Hippocampus	0.898777870689655	Unpredictable	Remote	1
17	Anterior Hippocampus	-0.329936318965517	Unpredictable	Remote	2
17	Anterior Hippocampus	0.575478637931034	Unpredictable	Remote	3
17	Anterior Hippocampus	-1.64975654310345	Unpredictable	Remote	4
17	Anterior Hippocampus	-0.780163077586207	Unpredictable	Remote	5
17	Anterior Hippocampus	0.143859137931034	Unpredictable	Remote	6
17	Anterior Hippocampus	0.413938198275862	Unpredictable	Remote	7
17	Anterior Hippocampus	-1.46833599137931	Unpredictable	Remote	8
17	Anterior Hippocampus	0.133289525862069	Unpredictable	Recent	1
17	Anterior Hippocampus	-0.489247206896552	Unpredictable	Recent	2
17	Anterior Hippocampus	-2.08776167241379	Unpredictable	Recent	3
17	Anterior Hippocampus	-0.443119982758621	Unpredictable	Recent	4
17	Anterior Hippocampus	-0.846313577586207	Unpredictable	Recent	5
17	Anterior Hippocampus	0.539448077586207	Unpredictable	Recent	6
17	Anterior Hippocampus	-0.310136094827586	Unpredictable	Recent	7
17	Anterior Hippocampus	-1.08082625862069	Unpredictable	Recent	8
17	Posterior Hippocampus	0.871829594594595	Predictable	Remote	1
17	Posterior Hippocampus	-0.224094081081081	Predictable	Remote	2
17	Posterior Hippocampus	1.44035709459459	Predictable	Remote	3
17	Posterior Hippocampus	-0.325368054054054	Predictable	Remote	4
17	Posterior Hippocampus	-0.35410022972973	Predictable	Remote	5
17	Posterior Hippocampus	0.815755972972973	Predictable	Remote	6
17	Posterior Hippocampus	1.6328317972973	Predictable	Remote	7
17	Posterior Hippocampus	0.178885864864865	Predictable	Remote	8
17	Posterior Hippocampus	0.339820581081081	Predictable	Recent	1
17	Posterior Hippocampus	0.146314067567568	Predictable	Recent	2
17	Posterior Hippocampus	0.240688054054054	Predictable	Recent	3
17	Posterior Hippocampus	0.622509716216216	Predictable	Recent	4
17	Posterior Hippocampus	0.256999621621622	Predictable	Recent	5
17	Posterior Hippocampus	0.799720527027027	Predictable	Recent	6
17	Posterior Hippocampus	-0.270783513513514	Predictable	Recent	7
17	Posterior Hippocampus	-0.373771256756757	Predictable	Recent	8
17	Posterior Hippocampus	0.414252891891892	Unpredictable	Remote	1
17	Posterior Hippocampus	-0.806009135135135	Unpredictable	Remote	2
17	Posterior Hippocampus	1.38504331081081	Unpredictable	Remote	3
17	Posterior Hippocampus	-0.829290513513513	Unpredictable	Remote	4
17	Posterior Hippocampus	-0.5060785	Unpredictable	Remote	5
17	Posterior Hippocampus	0.830810608108108	Unpredictable	Remote	6
17	Posterior Hippocampus	1.07102998648649	Unpredictable	Remote	7
17	Posterior Hippocampus	-0.257735581081081	Unpredictable	Remote	8
17	Posterior Hippocampus	0.854812378378378	Unpredictable	Recent	1
17	Posterior Hippocampus	0.128897472972973	Unpredictable	Recent	2
17	Posterior Hippocampus	-1.48775012162162	Unpredictable	Recent	3
17	Posterior Hippocampus	-0.203954986486486	Unpredictable	Recent	4
17	Posterior Hippocampus	-0.178710864864865	Unpredictable	Recent	5
17	Posterior Hippocampus	0.873735662162162	Unpredictable	Recent	6
17	Posterior Hippocampus	0.159950148648649	Unpredictable	Recent	7
17	Posterior Hippocampus	-0.626936013513513	Unpredictable	Recent	8
17	mPFC	-0.666316867549669	Predictable	Remote	1
17	mPFC	-0.739241874172185	Predictable	Remote	2
17	mPFC	0.892238135761589	Predictable	Remote	3
17	mPFC	0.0346616953642384	Predictable	Remote	4
17	mPFC	-0.149536933774834	Predictable	Remote	5
17	mPFC	-0.0509747682119205	Predictable	Remote	6
17	mPFC	0.701051665562914	Predictable	Remote	7
17	mPFC	-0.111753837748344	Predictable	Remote	8
17	mPFC	-0.820706125827815	Predictable	Recent	1
17	mPFC	-0.309080798013245	Predictable	Recent	2
17	mPFC	-0.251997798013245	Predictable	Recent	3
17	mPFC	-0.132375357615894	Predictable	Recent	4
17	mPFC	-0.780883301324503	Predictable	Recent	5
17	mPFC	0.86745207615894	Predictable	Recent	6
17	mPFC	-0.615092529801324	Predictable	Recent	7
17	mPFC	-1.3578386986755	Predictable	Recent	8
17	mPFC	0.448725456953642	Unpredictable	Remote	1
17	mPFC	-0.873485698675497	Unpredictable	Remote	2
17	mPFC	1.32421926490066	Unpredictable	Remote	3
17	mPFC	-0.589760831125828	Unpredictable	Remote	4
17	mPFC	-0.552435430463576	Unpredictable	Remote	5
17	mPFC	-0.477511784768212	Unpredictable	Remote	6
17	mPFC	0.763525963576159	Unpredictable	Remote	7
17	mPFC	-1.03581716887417	Unpredictable	Remote	8
17	mPFC	-0.613055850993377	Unpredictable	Recent	1
17	mPFC	-0.749793735099338	Unpredictable	Recent	2
17	mPFC	-2.10199798675497	Unpredictable	Recent	3
17	mPFC	-1.20434420529801	Unpredictable	Recent	4
17	mPFC	-1.77996589735099	Unpredictable	Recent	5
17	mPFC	0.676285182119205	Unpredictable	Recent	6
17	mPFC	-0.151715844370861	Unpredictable	Recent	7
17	mPFC	-1.53290888410596	Unpredictable	Recent	8
17	LOC	3.40937159153318	Predictable	Remote	1
17	LOC	3.50837953546911	Predictable	Remote	2
17	LOC	3.27526113386728	Predictable	Remote	3
17	LOC	2.41945809610984	Predictable	Remote	4
17	LOC	3.49007465217391	Predictable	Remote	5
17	LOC	2.91022006979405	Predictable	Remote	6
17	LOC	3.29849397025172	Predictable	Remote	7
17	LOC	2.78923963157895	Predictable	Remote	8
17	LOC	3.02215325629291	Predictable	Recent	1
17	LOC	3.12404184782609	Predictable	Recent	2
17	LOC	2.32774554805492	Predictable	Recent	3
17	LOC	2.60862223112128	Predictable	Recent	4
17	LOC	1.73705172425629	Predictable	Recent	5
17	LOC	2.04963738672769	Predictable	Recent	6
17	LOC	2.4624173409611	Predictable	Recent	7
17	LOC	2.1551696590389	Predictable	Recent	8
17	LOC	3.48279856750572	Unpredictable	Remote	1
17	LOC	3.11976400457666	Unpredictable	Remote	2
17	LOC	3.03646436842105	Unpredictable	Remote	3
17	LOC	2.15716669450801	Unpredictable	Remote	4
17	LOC	2.96483905949657	Unpredictable	Remote	5
17	LOC	2.46453904805492	Unpredictable	Remote	6
17	LOC	2.91913396453089	Unpredictable	Remote	7
17	LOC	3.03619010411899	Unpredictable	Remote	8
17	LOC	3.47602611899313	Unpredictable	Recent	1
17	LOC	3.20898467505721	Unpredictable	Recent	2
17	LOC	1.72382856521739	Unpredictable	Recent	3
17	LOC	1.58564654118993	Unpredictable	Recent	4
17	LOC	2.14700647711671	Unpredictable	Recent	5
17	LOC	2.92659278489703	Unpredictable	Recent	6
17	LOC	2.14159901144165	Unpredictable	Recent	7
17	LOC	2.32465097826087	Unpredictable	Recent	8
18	Anterior Hippocampus	-0.516383323232323	Predictable	Remote	1
18	Anterior Hippocampus	0.663210737373737	Predictable	Remote	2
18	Anterior Hippocampus	-0.541306101010101	Predictable	Remote	3
18	Anterior Hippocampus	-0.077637202020202	Predictable	Remote	4
18	Anterior Hippocampus	-0.828066434343434	Predictable	Remote	5
18	Anterior Hippocampus	0.459542787878788	Predictable	Remote	6
18	Anterior Hippocampus	0.364382545454545	Predictable	Remote	7
18	Anterior Hippocampus	-0.652248666666667	Predictable	Remote	8
18	Anterior Hippocampus	0.942126797979798	Predictable	Recent	1
18	Anterior Hippocampus	-1.44039406060606	Predictable	Recent	2
18	Anterior Hippocampus	-1.2781971010101	Predictable	Recent	3
18	Anterior Hippocampus	0.0308117272727273	Predictable	Recent	4
18	Anterior Hippocampus	1.09750448484848	Predictable	Recent	5
18	Anterior Hippocampus	0.0493474848484848	Predictable	Recent	6
18	Anterior Hippocampus	-0.394152747474747	Predictable	Recent	7
18	Anterior Hippocampus	-0.127993595959596	Predictable	Recent	8
18	Anterior Hippocampus	-0.00209277777777777	Unpredictable	Remote	1
18	Anterior Hippocampus	0.0157782525252525	Unpredictable	Remote	2
18	Anterior Hippocampus	-0.305249727272727	Unpredictable	Remote	3
18	Anterior Hippocampus	-0.581297888888889	Unpredictable	Remote	4
18	Anterior Hippocampus	0.0564630505050505	Unpredictable	Remote	5
18	Anterior Hippocampus	-0.552049949494949	Unpredictable	Remote	6
18	Anterior Hippocampus	-0.448201777777778	Unpredictable	Remote	7
18	Anterior Hippocampus	-0.981612838383838	Unpredictable	Remote	8
18	Anterior Hippocampus	1.08868563636364	Unpredictable	Recent	1
18	Anterior Hippocampus	-0.610288202020202	Unpredictable	Recent	2
18	Anterior Hippocampus	-0.771819444444444	Unpredictable	Recent	3
18	Anterior Hippocampus	-1.71097764646465	Unpredictable	Recent	4
18	Anterior Hippocampus	0.439435737373737	Unpredictable	Recent	5
18	Anterior Hippocampus	-0.131149282828283	Unpredictable	Recent	6
18	Anterior Hippocampus	-0.735845555555556	Unpredictable	Recent	7
18	Anterior Hippocampus	-0.990299292929293	Unpredictable	Recent	8
18	Posterior Hippocampus	0.0189833134328358	Predictable	Remote	1
18	Posterior Hippocampus	0.548170313432836	Predictable	Remote	2
18	Posterior Hippocampus	-0.567868955223881	Predictable	Remote	3
18	Posterior Hippocampus	0.112025373134328	Predictable	Remote	4
18	Posterior Hippocampus	0.645365850746269	Predictable	Remote	5
18	Posterior Hippocampus	0.885320626865672	Predictable	Remote	6
18	Posterior Hippocampus	0.674638044776119	Predictable	Remote	7
18	Posterior Hippocampus	0.76263028358209	Predictable	Remote	8
18	Posterior Hippocampus	0.869173417910448	Predictable	Recent	1
18	Posterior Hippocampus	-0.474665059701493	Predictable	Recent	2
18	Posterior Hippocampus	-0.354202835820896	Predictable	Recent	3
18	Posterior Hippocampus	0.0873837910447761	Predictable	Recent	4
18	Posterior Hippocampus	1.35123349253731	Predictable	Recent	5
18	Posterior Hippocampus	0.0180622388059701	Predictable	Recent	6
18	Posterior Hippocampus	-0.322729582089552	Predictable	Recent	7
18	Posterior Hippocampus	0.672309597014925	Predictable	Recent	8
18	Posterior Hippocampus	0.0849585970149254	Unpredictable	Remote	1
18	Posterior Hippocampus	-0.0376998059701493	Unpredictable	Remote	2
18	Posterior Hippocampus	0.426017134328358	Unpredictable	Remote	3
18	Posterior Hippocampus	0.987045582089552	Unpredictable	Remote	4
18	Posterior Hippocampus	0.0764575671641791	Unpredictable	Remote	5
18	Posterior Hippocampus	0.726904805970149	Unpredictable	Remote	6
18	Posterior Hippocampus	0.748146358208955	Unpredictable	Remote	7
18	Posterior Hippocampus	-0.251199328358209	Unpredictable	Remote	8
18	Posterior Hippocampus	0.529415373134328	Unpredictable	Recent	1
18	Posterior Hippocampus	0.159554104477612	Unpredictable	Recent	2
18	Posterior Hippocampus	-0.414873582089552	Unpredictable	Recent	3
18	Posterior Hippocampus	-1.21966291044776	Unpredictable	Recent	4
18	Posterior Hippocampus	0.382853746268657	Unpredictable	Recent	5
18	Posterior Hippocampus	-0.121960268656716	Unpredictable	Recent	6
18	Posterior Hippocampus	-0.711012194029851	Unpredictable	Recent	7
18	Posterior Hippocampus	-0.169842373134328	Unpredictable	Recent	8
18	mPFC	-0.649967327402135	Predictable	Remote	1
18	mPFC	-0.588708291814947	Predictable	Remote	2
18	mPFC	-1.08616160142349	Predictable	Remote	3
18	mPFC	-0.747379640569395	Predictable	Remote	4
18	mPFC	-0.203908231316726	Predictable	Remote	5
18	mPFC	0.253417501779359	Predictable	Remote	6
18	mPFC	-0.42665984341637	Predictable	Remote	7
18	mPFC	0.0577612064056939	Predictable	Remote	8
18	mPFC	-0.21896040569395	Predictable	Recent	1
18	mPFC	-0.788597953736655	Predictable	Recent	2
18	mPFC	-0.38269893594306	Predictable	Recent	3
18	mPFC	-1.32159970818505	Predictable	Recent	4
18	mPFC	-0.147528704626335	Predictable	Recent	5
18	mPFC	-0.161626138790036	Predictable	Recent	6
18	mPFC	-0.808147701067616	Predictable	Recent	7
18	mPFC	0.199330608540925	Predictable	Recent	8
18	mPFC	-1.05712751245552	Unpredictable	Remote	1
18	mPFC	-0.364838202846975	Unpredictable	Remote	2
18	mPFC	-1.02148300711744	Unpredictable	Remote	3
18	mPFC	-0.0759881174377224	Unpredictable	Remote	4
18	mPFC	-0.247878491103203	Unpredictable	Remote	5
18	mPFC	-0.356265850533808	Unpredictable	Remote	6
18	mPFC	-0.512636241992883	Unpredictable	Remote	7
18	mPFC	-1.14475614590747	Unpredictable	Remote	8
18	mPFC	-0.301730925266904	Unpredictable	Recent	1
18	mPFC	-0.645871448398576	Unpredictable	Recent	2
18	mPFC	-0.694618786476868	Unpredictable	Recent	3
18	mPFC	-1.9394986797153	Unpredictable	Recent	4
18	mPFC	-0.138765608540925	Unpredictable	Recent	5
18	mPFC	0.362812629893238	Unpredictable	Recent	6
18	mPFC	-0.805826192170819	Unpredictable	Recent	7
18	mPFC	-0.792298775800712	Unpredictable	Recent	8
18	LOC	2.88259577129338	Predictable	Remote	1
18	LOC	3.00890371608833	Predictable	Remote	2
18	LOC	2.69511851892744	Predictable	Remote	3
18	LOC	3.93650735804416	Predictable	Remote	4
18	LOC	2.92402468611987	Predictable	Remote	5
18	LOC	2.96186211829653	Predictable	Remote	6
18	LOC	2.64146342113565	Predictable	Remote	7
18	LOC	3.78243701892744	Predictable	Remote	8
18	LOC	3.73738394006309	Predictable	Recent	1
18	LOC	2.18883658832808	Predictable	Recent	2
18	LOC	2.68022252839117	Predictable	Recent	3
18	LOC	3.5468823785489	Predictable	Recent	4
18	LOC	3.28539320347003	Predictable	Recent	5
18	LOC	2.55654599053628	Predictable	Recent	6
18	LOC	2.49064	Predictable	Recent	7
18	LOC	1.75293734542587	Predictable	Recent	8
18	LOC	2.98664939905363	Unpredictable	Remote	1
18	LOC	3.46997055993691	Unpredictable	Remote	2
18	LOC	2.96655434542587	Unpredictable	Remote	3
18	LOC	3.32446383123028	Unpredictable	Remote	4
18	LOC	1.88117154731861	Unpredictable	Remote	5
18	LOC	2.63787206309148	Unpredictable	Remote	6
18	LOC	3.66198511829653	Unpredictable	Remote	7
18	LOC	2.55097478864353	Unpredictable	Remote	8
18	LOC	3.50327232334385	Unpredictable	Recent	1
18	LOC	3.30760683123028	Unpredictable	Recent	2
18	LOC	2.77730050315457	Unpredictable	Recent	3
18	LOC	1.28165740851735	Unpredictable	Recent	4
18	LOC	1.29857214195584	Unpredictable	Recent	5
18	LOC	2.89613911041009	Unpredictable	Recent	6
18	LOC	2.01411078233438	Unpredictable	Recent	7
18	LOC	1.70246358832808	Unpredictable	Recent	8
19	Anterior Hippocampus	-0.476955125	Predictable	Remote	1
19	Anterior Hippocampus	-0.907354697916667	Predictable	Remote	2
19	Anterior Hippocampus	-0.50936921875	Predictable	Remote	3
19	Anterior Hippocampus	-0.72373796875	Predictable	Remote	4
19	Anterior Hippocampus	-0.462455010416667	Predictable	Remote	5
19	Anterior Hippocampus	-0.519755572916667	Predictable	Remote	6
19	Anterior Hippocampus	-0.36144303125	Predictable	Remote	7
19	Anterior Hippocampus	-0.0353901145833333	Predictable	Remote	8
19	Anterior Hippocampus	-0.50465503125	Predictable	Recent	1
19	Anterior Hippocampus	-1.25339730208333	Predictable	Recent	2
19	Anterior Hippocampus	-0.905170614583333	Predictable	Recent	3
19	Anterior Hippocampus	-1.10360317708333	Predictable	Recent	4
19	Anterior Hippocampus	0.273444260416667	Predictable	Recent	5
19	Anterior Hippocampus	-0.784358083333333	Predictable	Recent	6
19	Anterior Hippocampus	-0.116745979166667	Predictable	Recent	7
19	Anterior Hippocampus	-0.704547041666667	Predictable	Recent	8
19	Anterior Hippocampus	-0.99339965625	Unpredictable	Remote	1
19	Anterior Hippocampus	-0.620011447916667	Unpredictable	Remote	2
19	Anterior Hippocampus	-0.656041989583333	Unpredictable	Remote	3
19	Anterior Hippocampus	-0.96199503125	Unpredictable	Remote	4
19	Anterior Hippocampus	-0.921602822916667	Unpredictable	Remote	5
19	Anterior Hippocampus	-0.73368890625	Unpredictable	Remote	6
19	Anterior Hippocampus	-1.063045375	Unpredictable	Remote	7
19	Anterior Hippocampus	0.623011229166667	Unpredictable	Remote	8
19	Anterior Hippocampus	-0.332539135416667	Unpredictable	Recent	1
19	Anterior Hippocampus	-0.521808208333333	Unpredictable	Recent	2
19	Anterior Hippocampus	-1.22977871875	Unpredictable	Recent	3
19	Anterior Hippocampus	-0.916615177083333	Unpredictable	Recent	4
19	Anterior Hippocampus	-1.20970328125	Unpredictable	Recent	5
19	Anterior Hippocampus	0.202661541666667	Unpredictable	Recent	6
19	Anterior Hippocampus	0.289124052083333	Unpredictable	Recent	7
19	Anterior Hippocampus	-1.658874	Unpredictable	Recent	8
19	Posterior Hippocampus	0.828125466666667	Predictable	Remote	1
19	Posterior Hippocampus	-0.417030983333333	Predictable	Remote	2
19	Posterior Hippocampus	-0.714909666666667	Predictable	Remote	3
19	Posterior Hippocampus	-1.0191223	Predictable	Remote	4
19	Posterior Hippocampus	-0.374009316666667	Predictable	Remote	5
19	Posterior Hippocampus	-0.559809233333333	Predictable	Remote	6
19	Posterior Hippocampus	0.248955533333333	Predictable	Remote	7
19	Posterior Hippocampus	0.167127166666667	Predictable	Remote	8
19	Posterior Hippocampus	0.251085316666667	Predictable	Recent	1
19	Posterior Hippocampus	-0.736491483333333	Predictable	Recent	2
19	Posterior Hippocampus	-0.796044066666667	Predictable	Recent	3
19	Posterior Hippocampus	-1.66094818333333	Predictable	Recent	4
19	Posterior Hippocampus	0.1136179	Predictable	Recent	5
19	Posterior Hippocampus	-0.0367019	Predictable	Recent	6
19	Posterior Hippocampus	-0.202023583333333	Predictable	Recent	7
19	Posterior Hippocampus	-1.3711492	Predictable	Recent	8
19	Posterior Hippocampus	0.5594168	Unpredictable	Remote	1
19	Posterior Hippocampus	1.1189373	Unpredictable	Remote	2
19	Posterior Hippocampus	-1.81493926666667	Unpredictable	Remote	3
19	Posterior Hippocampus	-0.6079217	Unpredictable	Remote	4
19	Posterior Hippocampus	-0.660537666666667	Unpredictable	Remote	5
19	Posterior Hippocampus	-0.402883683333333	Unpredictable	Remote	6
19	Posterior Hippocampus	-0.897446366666667	Unpredictable	Remote	7
19	Posterior Hippocampus	0.67825935	Unpredictable	Remote	8
19	Posterior Hippocampus	0.16868695	Unpredictable	Recent	1
19	Posterior Hippocampus	-0.1801634	Unpredictable	Recent	2
19	Posterior Hippocampus	-1.2408492	Unpredictable	Recent	3
19	Posterior Hippocampus	-0.806982116666667	Unpredictable	Recent	4
19	Posterior Hippocampus	-1.25964805	Unpredictable	Recent	5
19	Posterior Hippocampus	0.276723233333333	Unpredictable	Recent	6
19	Posterior Hippocampus	0.05529	Unpredictable	Recent	7
19	Posterior Hippocampus	-1.25576106666667	Unpredictable	Recent	8
19	mPFC	-0.807981180327869	Predictable	Remote	1
19	mPFC	-0.922370770491803	Predictable	Remote	2
19	mPFC	-0.481053672131148	Predictable	Remote	3
19	mPFC	-1.16386925409836	Predictable	Remote	4
19	mPFC	-0.598563991803279	Predictable	Remote	5
19	mPFC	-0.446767168032787	Predictable	Remote	6
19	mPFC	0.1562815	Predictable	Remote	7
19	mPFC	0.315905258196721	Predictable	Remote	8
19	mPFC	-0.432175069672131	Predictable	Recent	1
19	mPFC	-0.416413213114754	Predictable	Recent	2
19	mPFC	-2.15226681967213	Predictable	Recent	3
19	mPFC	-1.62485661885246	Predictable	Recent	4
19	mPFC	-0.660388774590164	Predictable	Recent	5
19	mPFC	-0.648628409836066	Predictable	Recent	6
19	mPFC	0.38830393442623	Predictable	Recent	7
[truncated: 1,073 more rows]
