# Supplementary material for: Integration of overlapping sequences emerges with consolidation through medial prefrontal cortex neural ensembles and hippocampal–cortical connectivity
Source: eLife. 2024 Nov 15;13:e84359. doi: 10.7554/eLife.84359 (PMC11567667; doi:10.7554/eLife.84359)
Supplement: Figure 2—source data 1. [file elife-84359-fig2-data1.csv]

subj	expt	item	day	med_rt
102	Behavioral	C1	Remote	0.733
102	Behavioral	C1	Recent	0.8005
102	Behavioral	C2	Remote	0.771
102	Behavioral	C2	Recent	0.589
103	Behavioral	C1	Remote	0.939
103	Behavioral	C1	Recent	0.86
103	Behavioral	C2	Remote	0.9325
103	Behavioral	C2	Recent	0.999
104	Behavioral	C1	Remote	1.107
104	Behavioral	C1	Recent	1.053
104	Behavioral	C2	Remote	0.963
104	Behavioral	C2	Recent	1.0185
105	Behavioral	C1	Remote	0.755
105	Behavioral	C1	Recent	0.497
105	Behavioral	C2	Remote	0.627
105	Behavioral	C2	Recent	0.788
107	Behavioral	C1	Remote	0.7895
107	Behavioral	C1	Recent	0.6855
107	Behavioral	C2	Remote	0.599
107	Behavioral	C2	Recent	0.706
110	Behavioral	C1	Remote	0.689
110	Behavioral	C1	Recent	0.5955
110	Behavioral	C2	Remote	0.676
110	Behavioral	C2	Recent	0.6075
111	Behavioral	C1	Remote	0.7915
111	Behavioral	C1	Recent	0.773
111	Behavioral	C2	Remote	0.7495
111	Behavioral	C2	Recent	0.8135
112	Behavioral	C1	Remote	0.746
112	Behavioral	C1	Recent	0.736
112	Behavioral	C2	Remote	0.6945
112	Behavioral	C2	Recent	0.6835
113	Behavioral	C1	Remote	1.128
113	Behavioral	C1	Recent	0.978
113	Behavioral	C2	Remote	0.897
113	Behavioral	C2	Recent	0.9065
114	Behavioral	C1	Remote	1.084
114	Behavioral	C1	Recent	1.0265
114	Behavioral	C2	Remote	0.723
114	Behavioral	C2	Recent	0.7065
116	Behavioral	C1	Remote	0.867
116	Behavioral	C1	Recent	1.014
116	Behavioral	C2	Remote	0.919
116	Behavioral	C2	Recent	1.1675
117	Behavioral	C1	Remote	0.985
117	Behavioral	C1	Recent	0.8145
117	Behavioral	C2	Remote	0.7915
117	Behavioral	C2	Recent	0.869
119	Behavioral	C1	Remote	0.6905
119	Behavioral	C1	Recent	0.738
119	Behavioral	C2	Remote	0.6975
119	Behavioral	C2	Recent	0.683
120	Behavioral	C1	Remote	0.6675
120	Behavioral	C1	Recent	0.563
120	Behavioral	C2	Remote	0.8005
120	Behavioral	C2	Recent	0.7665
121	Behavioral	C1	Remote	0.732
121	Behavioral	C1	Recent	0.865
121	Behavioral	C2	Remote	0.6555
121	Behavioral	C2	Recent	0.653
122	Behavioral	C1	Remote	0.723
122	Behavioral	C1	Recent	0.738
122	Behavioral	C2	Remote	0.7215
122	Behavioral	C2	Recent	0.623
123	Behavioral	C1	Remote	0.803
123	Behavioral	C1	Recent	0.5965
123	Behavioral	C2	Remote	0.668
123	Behavioral	C2	Recent	0.764
125	Behavioral	C1	Remote	0.6725
125	Behavioral	C1	Recent	0.666
125	Behavioral	C2	Remote	0.6545
125	Behavioral	C2	Recent	0.644
126	Behavioral	C1	Remote	1.111
126	Behavioral	C1	Recent	0.985
126	Behavioral	C2	Remote	0.729
126	Behavioral	C2	Recent	0.9675
127	Behavioral	C1	Remote	0.78
127	Behavioral	C1	Recent	0.7985
127	Behavioral	C2	Remote	0.695
127	Behavioral	C2	Recent	0.898
128	Behavioral	C1	Remote	0.6695
128	Behavioral	C1	Recent	0.6405
128	Behavioral	C2	Remote	0.7315
128	Behavioral	C2	Recent	0.585
129	Behavioral	C1	Remote	0.7525
129	Behavioral	C1	Recent	0.78
129	Behavioral	C2	Remote	0.7265
129	Behavioral	C2	Recent	0.753
130	Behavioral	C1	Remote	0.6305
130	Behavioral	C1	Recent	0.716
130	Behavioral	C2	Remote	0.6265
130	Behavioral	C2	Recent	0.864
131	Behavioral	C1	Remote	0.824
131	Behavioral	C1	Recent	0.687
131	Behavioral	C2	Remote	0.72
131	Behavioral	C2	Recent	0.688
132	Behavioral	C1	Remote	0.776
132	Behavioral	C1	Recent	0.7735
132	Behavioral	C2	Remote	0.74
132	Behavioral	C2	Recent	0.712
133	Behavioral	C1	Remote	0.808
133	Behavioral	C1	Recent	0.7085
133	Behavioral	C2	Remote	0.8895
133	Behavioral	C2	Recent	0.476
135	Behavioral	C1	Remote	0.597
135	Behavioral	C1	Recent	0.5185
135	Behavioral	C2	Remote	0.6065
135	Behavioral	C2	Recent	0.571
137	Behavioral	C1	Remote	0.968
137	Behavioral	C1	Recent	0.7385
137	Behavioral	C2	Remote	0.843
137	Behavioral	C2	Recent	0.939
138	Behavioral	C1	Remote	0.79
138	Behavioral	C1	Recent	0.833
138	Behavioral	C2	Remote	0.706
138	Behavioral	C2	Recent	0.898
139	Behavioral	C1	Remote	0.745
139	Behavioral	C1	Recent	0.7465
139	Behavioral	C2	Remote	0.786
139	Behavioral	C2	Recent	0.7535
141	Behavioral	C1	Remote	0.958
141	Behavioral	C1	Recent	0.607
141	Behavioral	C2	Remote	0.807
141	Behavioral	C2	Recent	0.844
142	Behavioral	C1	Remote	0.765
142	Behavioral	C1	Recent	0.869
142	Behavioral	C2	Remote	0.668
142	Behavioral	C2	Recent	0.669
143	Behavioral	C1	Remote	0.7435
143	Behavioral	C1	Recent	1.012
143	Behavioral	C2	Remote	0.9065
143	Behavioral	C2	Recent	0.836
144	Behavioral	C1	Remote	0.7
144	Behavioral	C1	Recent	0.647
144	Behavioral	C2	Remote	0.834
144	Behavioral	C2	Recent	0.918
145	Behavioral	C1	Remote	0.8245
145	Behavioral	C1	Recent	0.916
145	Behavioral	C2	Remote	0.716
145	Behavioral	C2	Recent	0.97
146	Behavioral	C1	Remote	0.676
146	Behavioral	C1	Recent	0.73
146	Behavioral	C2	Remote	0.616
146	Behavioral	C2	Recent	0.597
147	Behavioral	C1	Remote	0.8415
147	Behavioral	C1	Recent	0.709
147	Behavioral	C2	Remote	0.8575
147	Behavioral	C2	Recent	0.686
149	Behavioral	C1	Remote	0.623
149	Behavioral	C1	Recent	0.658
149	Behavioral	C2	Remote	0.607
149	Behavioral	C2	Recent	0.6805
150	Behavioral	C1	Remote	1.368
150	Behavioral	C1	Recent	0.9
150	Behavioral	C2	Remote	1.46
150	Behavioral	C2	Recent	0.7825
205	Behavioral	C1	Remote	0.633
205	Behavioral	C1	Recent	0.787
205	Behavioral	C2	Remote	0.6105
205	Behavioral	C2	Recent	0.6375
206	Behavioral	C1	Remote	0.754
206	Behavioral	C1	Recent	0.97
206	Behavioral	C2	Remote	0.733
206	Behavioral	C2	Recent	0.6445
208	Behavioral	C1	Remote	1.222
208	Behavioral	C1	Recent	0.66
208	Behavioral	C2	Remote	0.74
208	Behavioral	C2	Recent	0.914
210	Behavioral	C1	Remote	0.996
210	Behavioral	C1	Recent	1.033
210	Behavioral	C2	Remote	1.0085
210	Behavioral	C2	Recent	0.871
211	Behavioral	C1	Remote	0.841
211	Behavioral	C1	Recent	0.7895
211	Behavioral	C2	Remote	1.1125
211	Behavioral	C2	Recent	0.801
212	Behavioral	C1	Remote	0.684
212	Behavioral	C1	Recent	0.717
212	Behavioral	C2	Remote	0.6845
212	Behavioral	C2	Recent	0.749
213	Behavioral	C1	Remote	0.625
213	Behavioral	C1	Recent	0.7025
213	Behavioral	C2	Remote	0.831
213	Behavioral	C2	Recent	0.7355
214	Behavioral	C1	Remote	1.15
214	Behavioral	C1	Recent	1.112
214	Behavioral	C2	Remote	0.838
214	Behavioral	C2	Recent	0.896
215	Behavioral	C1	Remote	0.8865
215	Behavioral	C1	Recent	0.987
215	Behavioral	C2	Remote	0.8345
215	Behavioral	C2	Recent	0.868
216	Behavioral	C1	Remote	1.084
216	Behavioral	C1	Recent	0.841
216	Behavioral	C2	Remote	1.037
216	Behavioral	C2	Recent	0.759
217	Behavioral	C1	Remote	0.901
217	Behavioral	C1	Recent	1.5085
217	Behavioral	C2	Remote	1.084
217	Behavioral	C2	Recent	0.861
218	Behavioral	C1	Remote	0.7685
218	Behavioral	C1	Recent	0.7245
218	Behavioral	C2	Remote	0.636
218	Behavioral	C2	Recent	0.591
219	Behavioral	C1	Remote	0.878
219	Behavioral	C1	Recent	0.8895
219	Behavioral	C2	Remote	0.8355
219	Behavioral	C2	Recent	1.2495
220	Behavioral	C1	Remote	0.645
220	Behavioral	C1	Recent	0.893
220	Behavioral	C2	Remote	0.681
220	Behavioral	C2	Recent	0.748
221	Behavioral	C1	Remote	1.065
221	Behavioral	C1	Recent	0.8135
221	Behavioral	C2	Remote	0.7205
221	Behavioral	C2	Recent	0.556
222	Behavioral	C1	Remote	0.8795
222	Behavioral	C1	Recent	0.787
222	Behavioral	C2	Remote	0.7955
222	Behavioral	C2	Recent	0.7385
223	Behavioral	C1	Remote	0.8365
223	Behavioral	C1	Recent	0.846
223	Behavioral	C2	Remote	0.866
223	Behavioral	C2	Recent	0.8555
224	Behavioral	C1	Remote	1.05
224	Behavioral	C1	Recent	0.796
224	Behavioral	C2	Remote	0.854
224	Behavioral	C2	Recent	0.968
225	Behavioral	C1	Remote	0.6885
225	Behavioral	C1	Recent	0.694
225	Behavioral	C2	Remote	0.698
225	Behavioral	C2	Recent	0.7475
226	Behavioral	C1	Remote	1.355
226	Behavioral	C1	Recent	1.0645
226	Behavioral	C2	Remote	1.079
226	Behavioral	C2	Recent	1.053
227	Behavioral	C1	Remote	0.9885
227	Behavioral	C1	Recent	0.845
227	Behavioral	C2	Remote	0.8
227	Behavioral	C2	Recent	0.8805
228	Behavioral	C1	Remote	0.698
228	Behavioral	C1	Recent	0.685
228	Behavioral	C2	Remote	0.7015
228	Behavioral	C2	Recent	0.7605
229	Behavioral	C1	Remote	0.7335
229	Behavioral	C1	Recent	0.8155
229	Behavioral	C2	Remote	0.8945
229	Behavioral	C2	Recent	0.8945
230	Behavioral	C1	Remote	0.6195
230	Behavioral	C1	Recent	0.5995
230	Behavioral	C2	Remote	0.735
230	Behavioral	C2	Recent	0.6655
231	Behavioral	C1	Remote	0.672
231	Behavioral	C1	Recent	0.792
231	Behavioral	C2	Remote	0.7305
231	Behavioral	C2	Recent	0.988
232	Behavioral	C1	Remote	0.844
232	Behavioral	C1	Recent	0.782
232	Behavioral	C2	Remote	0.734
232	Behavioral	C2	Recent	0.923
233	Behavioral	C1	Remote	0.8505
233	Behavioral	C1	Recent	0.8705
233	Behavioral	C2	Remote	0.9015
233	Behavioral	C2	Recent	0.8265
234	Behavioral	C1	Remote	0.967
234	Behavioral	C1	Recent	1.067
234	Behavioral	C2	Remote	0.6765
234	Behavioral	C2	Recent	0.901
236	Behavioral	C1	Remote	0.619
236	Behavioral	C1	Recent	0.701
236	Behavioral	C2	Remote	0.684
236	Behavioral	C2	Recent	0.665
237	Behavioral	C1	Remote	1.073
237	Behavioral	C1	Recent	0.949
237	Behavioral	C2	Remote	1.078
237	Behavioral	C2	Recent	0.849
238	Behavioral	C1	Remote	0.924
238	Behavioral	C1	Recent	0.9005
238	Behavioral	C2	Remote	0.798
238	Behavioral	C2	Recent	0.7585
239	Behavioral	C1	Remote	1.001
239	Behavioral	C1	Recent	0.7805
239	Behavioral	C2	Remote	0.884
239	Behavioral	C2	Recent	0.856
240	Behavioral	C1	Remote	0.818
240	Behavioral	C1	Recent	0.9275
240	Behavioral	C2	Remote	0.895
240	Behavioral	C2	Recent	0.77
241	Behavioral	C1	Remote	0.711
241	Behavioral	C1	Recent	0.909
241	Behavioral	C2	Remote	0.7725
241	Behavioral	C2	Recent	0.755
301	fMRI	C1	Remote	0.695
301	fMRI	C1	Recent	0.62
301	fMRI	C2	Remote	0.627
301	fMRI	C2	Recent	0.575
302	fMRI	C1	Remote	0.8765
302	fMRI	C1	Recent	0.6725
302	fMRI	C2	Remote	0.718
302	fMRI	C2	Recent	0.691
303	fMRI	C1	Remote	0.705
303	fMRI	C1	Recent	0.596
303	fMRI	C2	Remote	0.7105
303	fMRI	C2	Recent	0.6485
304	fMRI	C1	Remote	0.6265
304	fMRI	C1	Recent	0.62
304	fMRI	C2	Remote	0.5755
304	fMRI	C2	Recent	0.5335
306	fMRI	C1	Remote	0.929
306	fMRI	C1	Recent	0.806
306	fMRI	C2	Remote	0.8295
306	fMRI	C2	Recent	0.702
308	fMRI	C1	Remote	0.7395
308	fMRI	C1	Recent	0.7055
308	fMRI	C2	Remote	0.7475
308	fMRI	C2	Recent	0.6555
309	fMRI	C1	Remote	0.7705
309	fMRI	C1	Recent	0.7275
309	fMRI	C2	Remote	0.76
309	fMRI	C2	Recent	0.804
310	fMRI	C1	Remote	0.758
310	fMRI	C1	Recent	0.664
310	fMRI	C2	Remote	0.6935
310	fMRI	C2	Recent	0.6495
311	fMRI	C1	Remote	0.738
311	fMRI	C1	Recent	0.657
311	fMRI	C2	Remote	0.682
311	fMRI	C2	Recent	0.776
312	fMRI	C1	Remote	0.7035
312	fMRI	C1	Recent	0.705
312	fMRI	C2	Remote	0.799
312	fMRI	C2	Recent	0.6845
313	fMRI	C1	Remote	0.86
313	fMRI	C1	Recent	0.736
313	fMRI	C2	Remote	0.7605
313	fMRI	C2	Recent	0.7565
314	fMRI	C1	Remote	0.899
314	fMRI	C1	Recent	0.8905
314	fMRI	C2	Remote	0.955
314	fMRI	C2	Recent	0.806
316	fMRI	C1	Remote	0.755
316	fMRI	C1	Recent	0.541
316	fMRI	C2	Remote	0.602
316	fMRI	C2	Recent	0.5595
317	fMRI	C1	Remote	0.763
317	fMRI	C1	Recent	0.757
317	fMRI	C2	Remote	0.786
317	fMRI	C2	Recent	0.706
318	fMRI	C1	Remote	0.7905
318	fMRI	C1	Recent	0.8705
318	fMRI	C2	Remote	0.8755
318	fMRI	C2	Recent	0.882
319	fMRI	C1	Remote	0.826
319	fMRI	C1	Recent	0.81
319	fMRI	C2	Remote	0.775
319	fMRI	C2	Recent	0.7475
320	fMRI	C1	Remote	1.063
320	fMRI	C1	Recent	0.779
320	fMRI	C2	Remote	0.9355
320	fMRI	C2	Recent	0.74
322	fMRI	C1	Remote	0.6685
322	fMRI	C1	Recent	0.74
322	fMRI	C2	Remote	0.659
322	fMRI	C2	Recent	0.676
323	fMRI	C1	Remote	0.8375
323	fMRI	C1	Recent	0.837
323	fMRI	C2	Remote	0.74
323	fMRI	C2	Recent	0.7785
324	fMRI	C1	Remote	0.8525
324	fMRI	C1	Recent	0.8025
324	fMRI	C2	Remote	0.8225
324	fMRI	C2	Recent	0.771
325	fMRI	C1	Remote	0.8575
325	fMRI	C1	Recent	0.71
325	fMRI	C2	Remote	0.843
325	fMRI	C2	Recent	0.7225
326	fMRI	C1	Remote	1.0065
326	fMRI	C1	Recent	1.093
326	fMRI	C2	Remote	0.8795
326	fMRI	C2	Recent	1.2505
327	fMRI	C1	Remote	1.084
327	fMRI	C1	Recent	0.797
327	fMRI	C2	Remote	0.929
327	fMRI	C2	Recent	0.771
328	fMRI	C1	Remote	0.614
328	fMRI	C1	Recent	0.629
328	fMRI	C2	Remote	0.6835
328	fMRI	C2	Recent	0.661
