# Supplementary material for: Integration of overlapping sequences emerges with consolidation through medial prefrontal cortex neural ensembles and hippocampal–cortical connectivity
Source: eLife. 2024 Nov 15;13:e84359. doi: 10.7554/eLife.84359 (PMC11567667; doi:10.7554/eLife.84359)
Supplement: Figure 2—source data 2. [file elife-84359-fig2-data2.csv]

expt	subj	day	mean_ret_acc
Behavioral	102	Remote	-0.00637776692708325
Behavioral	102	Recent	-0.138746744791667
Behavioral	103	Remote	-0.0198347981770833
Behavioral	103	Recent	0.0223055013020833
Behavioral	104	Remote	-0.05166748046875
Behavioral	104	Recent	0.0343294270833333
Behavioral	105	Remote	0.201597493489583
Behavioral	105	Recent	-0.206966959635417
Behavioral	107	Remote	0.0401009114583333
Behavioral	107	Recent	-0.0170467122395833
Behavioral	110	Remote	0.157372233072917
Behavioral	110	Recent	0.49928955078125
Behavioral	111	Remote	0.142547200520833
Behavioral	111	Recent	0.01585205078125
Behavioral	112	Remote	-0.07016357421875
Behavioral	112	Recent	-0.1784423828125
Behavioral	113	Remote	-0.030908203125
Behavioral	113	Recent	0.0476057942708333
Behavioral	114	Remote	0.04007568359375
Behavioral	114	Recent	-0.0650016276041667
Behavioral	116	Remote	0.0214046223958334
Behavioral	116	Recent	-0.04933349609375
Behavioral	117	Remote	0.0329361979166667
Behavioral	117	Recent	0.24021728515625
Behavioral	119	Remote	-0.0469563802083333
Behavioral	119	Recent	0.209697265625
Behavioral	120	Remote	-0.0279052734375
Behavioral	120	Recent	0.05593017578125
Behavioral	121	Remote	0.0394905598958333
Behavioral	121	Recent	-0.0172021484375
Behavioral	122	Remote	0.185297037760417
Behavioral	122	Recent	-0.15360595703125
Behavioral	123	Remote	0.107664388020833
Behavioral	123	Recent	0.0350472005208333
Behavioral	125	Remote	-0.28732421875
Behavioral	125	Recent	-0.0298478190104167
Behavioral	126	Remote	-0.0395849609375
Behavioral	126	Recent	-0.102154947916667
Behavioral	127	Remote	-0.158113606770833
Behavioral	127	Recent	-0.0643343098958333
Behavioral	128	Remote	0.122256673177083
Behavioral	128	Recent	0.124932454427083
Behavioral	129	Remote	0.0713191731770833
Behavioral	129	Recent	0.114838053385417
Behavioral	130	Remote	0.2030029296875
Behavioral	130	Recent	-0.0640559895833333
Behavioral	131	Remote	-0.0528165690104166
Behavioral	131	Recent	-0.0382389322916667
Behavioral	132	Remote	0.239688313802083
Behavioral	132	Recent	0.00635498046875005
Behavioral	133	Remote	-0.221472981770833
Behavioral	133	Recent	0.196898600260417
Behavioral	137	Remote	-0.171937662760417
Behavioral	137	Recent	0.0119327799479166
Behavioral	138	Remote	0.0100675455729167
Behavioral	138	Recent	0.000213216145833306
Behavioral	139	Remote	0.0512263997395834
Behavioral	139	Recent	0.08584228515625
Behavioral	141	Remote	0.00817138671874995
Behavioral	141	Recent	0.232667643229167
Behavioral	142	Remote	0.08327880859375
Behavioral	142	Recent	-0.13012451171875
Behavioral	143	Remote	0.114967447916667
Behavioral	143	Recent	0.0668896484375001
Behavioral	144	Remote	0.0864534505208333
Behavioral	144	Recent	-0.0559505208333334
Behavioral	145	Remote	-0.101610514322917
Behavioral	145	Recent	-0.0938623046875
Behavioral	146	Remote	-0.0504036458333333
Behavioral	146	Recent	0.10056640625
Behavioral	147	Remote	-0.0141121419270834
Behavioral	147	Recent	-0.0350577799479167
Behavioral	149	Remote	0.240335286458333
Behavioral	149	Recent	0.161983235677083
Behavioral	150	Remote	0.183201497395833
Behavioral	150	Recent	-0.0158642578125
Behavioral	205	Remote	0.08340576171875
Behavioral	205	Recent	-0.0357218424479167
Behavioral	206	Remote	0.239287923177083
Behavioral	206	Recent	0.00458333333333338
Behavioral	208	Remote	0.215808919270833
Behavioral	208	Recent	0.128529459635417
Behavioral	210	Remote	0.0645882161458333
Behavioral	210	Recent	-0.103416341145833
Behavioral	211	Remote	0.0390177408854167
Behavioral	211	Recent	-0.02104736328125
Behavioral	212	Remote	0.0938940429687499
Behavioral	212	Recent	0.0309619140625
Behavioral	213	Remote	-0.140397135416667
Behavioral	213	Recent	0.342577311197917
Behavioral	214	Remote	0.547234700520833
Behavioral	214	Recent	0.172587890625
Behavioral	215	Remote	0.271287434895833
Behavioral	215	Recent	-0.00415934244791666
Behavioral	216	Remote	-0.0463997395833333
Behavioral	216	Recent	0.200696614583333
Behavioral	217	Remote	0.119444173177083
Behavioral	217	Recent	0.0632657877604167
Behavioral	218	Remote	-0.0282820638020833
Behavioral	218	Recent	-0.337564290364583
Behavioral	219	Remote	0.131156412760417
Behavioral	219	Recent	0.0442610677083333
Behavioral	220	Remote	0.0259814453125
Behavioral	220	Recent	0.0150187174479167
Behavioral	221	Remote	-0.09530517578125
Behavioral	221	Recent	0.06492431640625
Behavioral	222	Remote	-0.01444580078125
Behavioral	222	Recent	0.145771484375
Behavioral	223	Remote	-0.149545084635417
Behavioral	223	Recent	0.0698120117187501
Behavioral	224	Remote	0.09047119140625
Behavioral	224	Recent	-0.0237841796875
Behavioral	226	Remote	-0.08703125
Behavioral	226	Recent	0.00131022135416664
Behavioral	227	Remote	0.211468912760417
Behavioral	227	Recent	0.0589192708333334
Behavioral	228	Remote	0.158180338541667
Behavioral	228	Recent	-0.1487548828125
Behavioral	229	Remote	0.115863444010417
Behavioral	229	Recent	-0.0271980794270833
Behavioral	230	Remote	-0.1164013671875
Behavioral	230	Recent	0.375791015625
Behavioral	231	Remote	0.00222493489583331
Behavioral	231	Recent	-0.14487060546875
Behavioral	232	Remote	-0.0226212565104167
Behavioral	232	Recent	0.1576171875
Behavioral	233	Remote	0.0363435872395833
Behavioral	233	Recent	0.00680013020833337
Behavioral	234	Remote	0.089697265625
Behavioral	234	Recent	0.1234521484375
Behavioral	236	Remote	-0.0488704427083334
Behavioral	236	Recent	-0.0977555338541666
Behavioral	237	Remote	0.0402848307291667
Behavioral	237	Recent	0.299195963541667
Behavioral	238	Remote	-0.145199381510417
Behavioral	238	Recent	0.04545654296875
Behavioral	239	Remote	0.0690519205729166
Behavioral	239	Recent	-0.031005859375
Behavioral	240	Remote	-0.0924283854166666
Behavioral	240	Recent	0.122938639322917
Behavioral	241	Remote	0.46204345703125
Behavioral	241	Recent	0.0717578125
fMRI	301	Remote	0.666666666666667
fMRI	301	Recent	0.583333333333333
fMRI	302	Remote	0.666666666666667
fMRI	302	Recent	0.583333333333333
fMRI	303	Remote	0.833333333333333
fMRI	303	Recent	0.666666666666667
fMRI	304	Remote	0.833333333333333
fMRI	304	Recent	0.833333333333333
fMRI	306	Remote	0.583333333333333
fMRI	306	Recent	0.583333333333333
fMRI	308	Remote	0.583333333333333
fMRI	308	Recent	0.666666666666667
fMRI	309	Remote	0.416666666666667
fMRI	309	Recent	0.666666666666667
fMRI	310	Remote	0.833333333333333
fMRI	310	Recent	0.75
fMRI	311	Remote	0.583333333333333
fMRI	311	Recent	0.666666666666667
fMRI	312	Remote	0.833333333333333
fMRI	312	Recent	0.5
fMRI	313	Remote	0.5
fMRI	313	Recent	0.416666666666667
fMRI	314	Remote	0.416666666666667
fMRI	314	Recent	0.5
fMRI	316	Remote	0.583333333333333
fMRI	316	Recent	0.666666666666667
fMRI	317	Remote	0.75
fMRI	317	Recent	0.666666666666667
fMRI	318	Remote	0.666666666666667
fMRI	318	Recent	0.916666666666667
fMRI	319	Remote	0.583333333333333
fMRI	319	Recent	0.666666666666667
fMRI	320	Remote	0.333333333333333
fMRI	320	Recent	0.5
fMRI	322	Remote	0.75
fMRI	322	Recent	0.75
fMRI	323	Remote	0.75
fMRI	323	Recent	0.75
fMRI	324	Remote	0.583333333333333
fMRI	324	Recent	0.583333333333333
fMRI	325	Remote	0.5
fMRI	325	Recent	0.75
fMRI	326	Remote	0.833333333333333
fMRI	326	Recent	0.833333333333333
fMRI	327	Remote	0.5
fMRI	327	Recent	0.166666666666667
fMRI	328	Remote	0.5
fMRI	328	Recent	0.583333333333333
