# Supplementary material for: Integration of overlapping sequences emerges with consolidation through medial prefrontal cortex neural ensembles and hippocampal–cortical connectivity
Source: eLife. 2024 Nov 15;13:e84359. doi: 10.7554/eLife.84359 (PMC11567667; doi:10.7554/eLife.84359)
Supplement: Figure 2—figure supplement 1—source data 1. [file elife-84359-fig2-figsupp1-data1.csv]

subj	expt	item	day	med_rt
102	Behavioral	A	Remote	0.7145
102	Behavioral	A	Recent	0.646
102	Behavioral	B	Remote	0.6935
102	Behavioral	B	Recent	0.738
103	Behavioral	A	Remote	0.9495
103	Behavioral	A	Recent	1.1135
103	Behavioral	B	Remote	0.9455
103	Behavioral	B	Recent	1.0545
104	Behavioral	A	Remote	0.934
104	Behavioral	A	Recent	0.948
104	Behavioral	B	Remote	0.88
104	Behavioral	B	Recent	1.055
105	Behavioral	A	Remote	0.685
105	Behavioral	A	Recent	0.792
105	Behavioral	B	Remote	0.587
105	Behavioral	B	Recent	0.589
107	Behavioral	A	Remote	0.724
107	Behavioral	A	Recent	0.69
107	Behavioral	B	Remote	0.657
107	Behavioral	B	Recent	0.639
110	Behavioral	A	Remote	0.57
110	Behavioral	A	Recent	0.6355
110	Behavioral	B	Remote	0.675
110	Behavioral	B	Recent	0.616
111	Behavioral	A	Remote	0.809
111	Behavioral	A	Recent	0.785
111	Behavioral	B	Remote	0.7845
111	Behavioral	B	Recent	0.727
112	Behavioral	A	Remote	0.811
112	Behavioral	A	Recent	0.624
112	Behavioral	B	Remote	0.848
112	Behavioral	B	Recent	0.8515
113	Behavioral	A	Remote	1.0975
113	Behavioral	A	Recent	0.916
113	Behavioral	B	Remote	0.92
113	Behavioral	B	Recent	0.957
114	Behavioral	A	Remote	0.9205
114	Behavioral	A	Recent	0.731
114	Behavioral	B	Remote	0.7565
114	Behavioral	B	Recent	0.746
116	Behavioral	A	Remote	0.772
116	Behavioral	A	Recent	1.236
116	Behavioral	B	Remote	0.89
116	Behavioral	B	Recent	1.1245
117	Behavioral	A	Remote	1.0065
117	Behavioral	A	Recent	0.943
117	Behavioral	B	Remote	0.9125
117	Behavioral	B	Recent	0.766
119	Behavioral	A	Remote	0.732
119	Behavioral	A	Recent	0.739
119	Behavioral	B	Remote	0.743
119	Behavioral	B	Recent	0.8205
120	Behavioral	A	Remote	0.6055
120	Behavioral	A	Recent	0.602
120	Behavioral	B	Remote	0.6775
120	Behavioral	B	Recent	0.655
121	Behavioral	A	Remote	0.78
121	Behavioral	A	Recent	0.665
121	Behavioral	B	Remote	0.733
121	Behavioral	B	Recent	0.647
122	Behavioral	A	Remote	0.898
122	Behavioral	A	Recent	0.61
122	Behavioral	B	Remote	0.941
122	Behavioral	B	Recent	0.6185
123	Behavioral	A	Remote	0.859
123	Behavioral	A	Recent	0.6215
123	Behavioral	B	Remote	0.666
123	Behavioral	B	Recent	0.582
125	Behavioral	A	Remote	0.731
125	Behavioral	A	Recent	0.761
125	Behavioral	B	Remote	0.569
125	Behavioral	B	Recent	0.748
126	Behavioral	A	Remote	1.128
126	Behavioral	A	Recent	0.6095
126	Behavioral	B	Remote	0.859
126	Behavioral	B	Recent	0.826
127	Behavioral	A	Remote	0.971
127	Behavioral	A	Recent	0.7315
127	Behavioral	B	Remote	0.776
127	Behavioral	B	Recent	0.689
128	Behavioral	A	Remote	0.806
128	Behavioral	A	Recent	0.645
128	Behavioral	B	Remote	0.8005
128	Behavioral	B	Recent	0.749
129	Behavioral	A	Remote	0.853
129	Behavioral	A	Recent	0.805
129	Behavioral	B	Remote	0.7445
129	Behavioral	B	Recent	0.727
130	Behavioral	A	Remote	0.6045
130	Behavioral	A	Recent	0.733
130	Behavioral	B	Remote	0.712
130	Behavioral	B	Recent	0.816
131	Behavioral	A	Remote	0.996
131	Behavioral	A	Recent	0.634
131	Behavioral	B	Recent	0.7095
132	Behavioral	A	Remote	0.767
132	Behavioral	A	Recent	0.8435
132	Behavioral	B	Remote	0.871
132	Behavioral	B	Recent	0.679
133	Behavioral	A	Remote	1.672
133	Behavioral	A	Recent	0.8465
133	Behavioral	B	Remote	0.922
133	Behavioral	B	Recent	0.605
135	Behavioral	A	Remote	0.616
135	Behavioral	A	Recent	0.84
135	Behavioral	B	Remote	0.633
135	Behavioral	B	Recent	0.931
137	Behavioral	A	Remote	0.799
137	Behavioral	A	Recent	0.8955
137	Behavioral	B	Remote	0.8285
137	Behavioral	B	Recent	0.9175
138	Behavioral	A	Remote	0.81
138	Behavioral	A	Recent	0.7835
138	Behavioral	B	Remote	0.907
138	Behavioral	B	Recent	0.894
139	Behavioral	A	Remote	0.811
139	Behavioral	A	Recent	0.766
139	Behavioral	B	Remote	0.847
139	Behavioral	B	Recent	0.734
141	Behavioral	A	Remote	0.893
141	Behavioral	A	Recent	0.626
141	Behavioral	B	Remote	0.923
141	Behavioral	B	Recent	0.5635
142	Behavioral	A	Remote	0.805
142	Behavioral	A	Recent	0.686
142	Behavioral	B	Remote	0.78
142	Behavioral	B	Recent	0.889
143	Behavioral	A	Remote	1.0355
143	Behavioral	A	Recent	0.7595
143	Behavioral	B	Remote	0.7025
143	Behavioral	B	Recent	0.833
144	Behavioral	A	Remote	1.032
144	Behavioral	A	Recent	0.795
144	Behavioral	B	Remote	0.795
144	Behavioral	B	Recent	0.687
145	Behavioral	A	Remote	0.858
145	Behavioral	A	Recent	0.7625
145	Behavioral	B	Remote	0.6685
145	Behavioral	B	Recent	0.8895
146	Behavioral	A	Remote	0.923
146	Behavioral	A	Recent	0.657
146	Behavioral	B	Remote	0.809
146	Behavioral	B	Recent	0.582
147	Behavioral	A	Remote	0.7465
147	Behavioral	A	Recent	0.727
147	Behavioral	B	Remote	0.7415
147	Behavioral	B	Recent	0.675
149	Behavioral	A	Remote	0.8175
149	Behavioral	A	Recent	0.572
149	Behavioral	B	Remote	0.665
149	Behavioral	B	Recent	0.585
150	Behavioral	A	Remote	1.159
150	Behavioral	A	Recent	0.932
150	Behavioral	B	Remote	0.904
150	Behavioral	B	Recent	0.916
205	Behavioral	A	Remote	0.908
205	Behavioral	A	Recent	0.788
205	Behavioral	B	Remote	0.761
205	Behavioral	B	Recent	0.639
206	Behavioral	A	Remote	0.712
206	Behavioral	A	Recent	0.809
206	Behavioral	B	Remote	0.7595
206	Behavioral	B	Recent	0.8155
208	Behavioral	A	Remote	1.072
208	Behavioral	A	Recent	0.892
208	Behavioral	B	Remote	1.03
208	Behavioral	B	Recent	0.6895
210	Behavioral	A	Remote	0.9775
210	Behavioral	A	Recent	0.91
210	Behavioral	B	Remote	0.972
210	Behavioral	B	Recent	0.8575
211	Behavioral	A	Remote	0.992
211	Behavioral	A	Recent	0.812
211	Behavioral	B	Remote	0.855
211	Behavioral	B	Recent	0.749
212	Behavioral	A	Remote	0.812
212	Behavioral	A	Recent	0.681
212	Behavioral	B	Remote	1.021
212	Behavioral	B	Recent	0.697
213	Behavioral	A	Remote	0.773
213	Behavioral	A	Recent	0.7415
213	Behavioral	B	Remote	0.741
213	Behavioral	B	Recent	0.795
214	Behavioral	A	Remote	1.188
214	Behavioral	A	Recent	1.0935
214	Behavioral	B	Remote	0.937
214	Behavioral	B	Recent	1.1015
215	Behavioral	A	Remote	0.869
215	Behavioral	A	Recent	0.7655
215	Behavioral	B	Remote	0.8935
215	Behavioral	B	Recent	0.783
216	Behavioral	A	Remote	0.9855
216	Behavioral	A	Recent	0.988
216	Behavioral	B	Remote	0.9105
216	Behavioral	B	Recent	0.7225
217	Behavioral	A	Remote	0.9575
217	Behavioral	A	Recent	0.966
217	Behavioral	B	Remote	0.807
217	Behavioral	B	Recent	0.901
218	Behavioral	A	Remote	0.725
218	Behavioral	A	Recent	0.63
218	Behavioral	B	Remote	0.778
218	Behavioral	B	Recent	0.705
219	Behavioral	A	Remote	0.809
219	Behavioral	A	Recent	1.452
219	Behavioral	B	Remote	0.931
219	Behavioral	B	Recent	0.7805
220	Behavioral	A	Remote	0.705
220	Behavioral	A	Recent	0.667
220	Behavioral	B	Remote	0.6345
220	Behavioral	B	Recent	0.789
221	Behavioral	A	Remote	0.7675
221	Behavioral	A	Recent	0.7635
221	Behavioral	B	Remote	0.784
221	Behavioral	B	Recent	0.9685
222	Behavioral	A	Remote	0.735
222	Behavioral	A	Recent	0.761
222	Behavioral	B	Remote	0.723
222	Behavioral	B	Recent	0.739
223	Behavioral	A	Remote	0.884
223	Behavioral	A	Recent	0.8915
223	Behavioral	B	Remote	0.839
223	Behavioral	B	Recent	0.7335
224	Behavioral	A	Remote	1.008
224	Behavioral	A	Recent	0.8535
224	Behavioral	B	Remote	0.787
224	Behavioral	B	Recent	0.714
225	Behavioral	A	Remote	0.762
225	Behavioral	A	Recent	0.74
225	Behavioral	B	Remote	0.695
225	Behavioral	B	Recent	0.633
226	Behavioral	A	Remote	0.934
226	Behavioral	A	Recent	0.882
226	Behavioral	B	Remote	0.871
226	Behavioral	B	Recent	0.987
227	Behavioral	A	Remote	1.073
227	Behavioral	A	Recent	0.638
227	Behavioral	B	Remote	0.9055
227	Behavioral	B	Recent	0.6735
228	Behavioral	A	Remote	0.773
228	Behavioral	A	Recent	0.6765
228	Behavioral	B	Remote	0.8
228	Behavioral	B	Recent	0.599
229	Behavioral	A	Remote	0.791
229	Behavioral	A	Recent	0.7785
229	Behavioral	B	Remote	0.759
229	Behavioral	B	Recent	0.665
230	Behavioral	A	Remote	0.953
230	Behavioral	A	Recent	0.6025
230	Behavioral	B	Remote	0.631
230	Behavioral	B	Recent	0.5955
231	Behavioral	A	Remote	0.867
231	Behavioral	A	Recent	0.651
231	Behavioral	B	Remote	0.96
231	Behavioral	B	Recent	0.73
232	Behavioral	A	Remote	0.9
232	Behavioral	A	Recent	0.835
232	Behavioral	B	Remote	0.7765
232	Behavioral	B	Recent	0.803
233	Behavioral	A	Remote	0.856
233	Behavioral	A	Recent	0.8975
233	Behavioral	B	Remote	0.856
233	Behavioral	B	Recent	0.9135
234	Behavioral	A	Remote	0.749
234	Behavioral	A	Recent	0.894
234	Behavioral	B	Remote	0.8175
234	Behavioral	B	Recent	0.7715
236	Behavioral	A	Remote	0.662
236	Behavioral	A	Recent	0.6365
236	Behavioral	B	Remote	0.686
236	Behavioral	B	Recent	0.6075
237	Behavioral	A	Remote	1.065
237	Behavioral	A	Recent	0.829
237	Behavioral	B	Remote	1.09
237	Behavioral	B	Recent	0.946
238	Behavioral	A	Remote	0.865
238	Behavioral	A	Recent	0.706
238	Behavioral	B	Remote	0.831
238	Behavioral	B	Recent	0.7245
239	Behavioral	A	Remote	1.0965
239	Behavioral	A	Recent	0.7855
239	Behavioral	B	Remote	0.995
239	Behavioral	B	Recent	0.924
240	Behavioral	A	Remote	1.2555
240	Behavioral	A	Recent	0.7735
240	Behavioral	B	Remote	0.9035
240	Behavioral	B	Recent	0.781
241	Behavioral	A	Remote	0.9925
241	Behavioral	A	Recent	0.658
241	Behavioral	B	Remote	0.8015
241	Behavioral	B	Recent	0.792
301	fMRI	A	Remote	0.773
301	fMRI	A	Recent	0.62
301	fMRI	B	Remote	0.635
301	fMRI	B	Recent	0.59
302	fMRI	A	Remote	0.854
302	fMRI	A	Recent	0.609
302	fMRI	B	Remote	1.291
302	fMRI	B	Recent	0.635
303	fMRI	A	Remote	0.667
303	fMRI	A	Recent	0.636
303	fMRI	B	Remote	0.689
303	fMRI	B	Recent	0.731
304	fMRI	A	Remote	0.6595
304	fMRI	A	Recent	0.615
304	fMRI	B	Remote	0.594
304	fMRI	B	Recent	0.524
306	fMRI	A	Remote	0.848
306	fMRI	A	Recent	0.956
306	fMRI	B	Remote	1.201
306	fMRI	B	Recent	1.4655
308	fMRI	A	Remote	0.72
308	fMRI	A	Recent	0.7215
308	fMRI	B	Remote	0.7555
308	fMRI	B	Recent	0.6985
309	fMRI	A	Remote	0.7935
309	fMRI	A	Recent	0.7445
309	fMRI	B	Remote	0.7405
309	fMRI	B	Recent	0.683
310	fMRI	A	Remote	0.6125
310	fMRI	A	Recent	0.718
310	fMRI	B	Remote	0.746
310	fMRI	B	Recent	0.652
311	fMRI	A	Remote	0.898
311	fMRI	A	Recent	0.752
311	fMRI	B	Remote	0.875
311	fMRI	B	Recent	0.7465
312	fMRI	A	Remote	0.8675
312	fMRI	A	Recent	0.718
312	fMRI	B	Remote	0.801
312	fMRI	B	Recent	0.953
313	fMRI	A	Remote	0.816
313	fMRI	A	Recent	0.6445
313	fMRI	B	Remote	0.768
313	fMRI	B	Recent	0.6365
314	fMRI	A	Remote	0.985
314	fMRI	A	Recent	0.924
314	fMRI	B	Remote	0.834
314	fMRI	B	Recent	0.8985
316	fMRI	A	Remote	0.7855
316	fMRI	A	Recent	0.5175
316	fMRI	B	Remote	0.517
316	fMRI	B	Recent	0.5055
317	fMRI	A	Remote	0.794
317	fMRI	A	Recent	0.76
317	fMRI	B	Remote	0.732
317	fMRI	B	Recent	0.639
318	fMRI	A	Remote	0.9055
318	fMRI	A	Recent	0.862
318	fMRI	B	Remote	0.764
318	fMRI	B	Recent	0.8235
319	fMRI	A	Remote	0.7665
319	fMRI	A	Recent	0.752
319	fMRI	B	Remote	0.7
319	fMRI	B	Recent	0.919
320	fMRI	A	Remote	0.9135
320	fMRI	A	Recent	0.7355
320	fMRI	B	Remote	0.964
320	fMRI	B	Recent	0.7635
322	fMRI	A	Remote	0.626
322	fMRI	A	Recent	0.609
322	fMRI	B	Remote	0.6595
322	fMRI	B	Recent	0.6015
323	fMRI	A	Remote	0.844
323	fMRI	A	Recent	0.779
323	fMRI	B	Remote	0.817
323	fMRI	B	Recent	0.7185
324	fMRI	A	Remote	0.698
324	fMRI	A	Recent	0.886
324	fMRI	B	Remote	0.827
324	fMRI	B	Recent	0.842
325	fMRI	A	Remote	0.8585
325	fMRI	A	Recent	0.752
325	fMRI	B	Remote	0.7865
325	fMRI	B	Recent	0.72
326	fMRI	A	Remote	0.9815
326	fMRI	A	Recent	1.002
326	fMRI	B	Remote	1.1105
326	fMRI	B	Recent	1.1215
327	fMRI	A	Remote	1.0105
327	fMRI	A	Recent	0.7505
327	fMRI	B	Remote	0.932
327	fMRI	B	Recent	0.8425
328	fMRI	A	Remote	0.711
328	fMRI	A	Recent	0.5815
328	fMRI	B	Remote	0.696
328	fMRI	B	Recent	0.57
