# Supplementary material for: Integration of overlapping sequences emerges with consolidation through medial prefrontal cortex neural ensembles and hippocampal–cortical connectivity
Source: eLife. 2024 Nov 15;13:e84359. doi: 10.7554/eLife.84359 (PMC11567667; doi:10.7554/eLife.84359)
Supplement: Figure 2—figure supplement 1—source data 2. [file elife-84359-fig2-figsupp1-data2.csv]

expt	subj	day	mean_ret_acc
Behavioral	102	Remote	0.192915852864583
Behavioral	102	Recent	0.0298836263020833
Behavioral	103	Remote	0.41117919921875
Behavioral	103	Recent	0.236061197916667
Behavioral	104	Remote	-0.07322998046875
Behavioral	104	Recent	-0.198868001302083
Behavioral	105	Remote	-0.150817057291667
Behavioral	105	Recent	0.235235188802083
Behavioral	107	Remote	0.49008544921875
Behavioral	107	Recent	0.4889404296875
Behavioral	110	Remote	0.4686962890625
Behavioral	110	Recent	0.780846354166667
Behavioral	111	Remote	0.356324869791667
Behavioral	111	Recent	0.189794921875
Behavioral	112	Remote	0.342715657552083
Behavioral	112	Recent	0.304703776041667
Behavioral	113	Remote	0.03795654296875
Behavioral	113	Recent	0.319986165364583
Behavioral	114	Remote	0.0799739583333333
Behavioral	114	Recent	0.0774641927083333
Behavioral	116	Remote	0.432657877604167
Behavioral	116	Recent	0.18632568359375
Behavioral	117	Remote	0.3827392578125
Behavioral	117	Recent	0.391476236979167
Behavioral	119	Remote	0.388192545572917
Behavioral	119	Recent	0.66638671875
Behavioral	120	Remote	-0.00878743489583333
Behavioral	120	Recent	-0.00807047526041665
Behavioral	121	Remote	0.306621907552083
Behavioral	121	Recent	0.416483561197917
Behavioral	122	Remote	0.233335774739583
Behavioral	122	Recent	0.4703515625
Behavioral	123	Remote	0.1709521484375
Behavioral	123	Recent	0.318240559895833
Behavioral	125	Remote	0.157786458333333
Behavioral	125	Recent	0.303270670572917
Behavioral	126	Remote	0.334945475260417
Behavioral	126	Recent	-0.102840983072917
Behavioral	127	Remote	0.20168212890625
Behavioral	127	Recent	-0.02139892578125
Behavioral	128	Remote	0.05801025390625
Behavioral	128	Recent	0.334244791666667
Behavioral	129	Remote	0.157508951822917
Behavioral	129	Recent	0.570181477864583
Behavioral	130	Remote	0.310303548177083
Behavioral	130	Recent	0.569505208333333
Behavioral	131	Remote	0.0339811197916667
Behavioral	131	Recent	-0.0705013020833333
Behavioral	132	Remote	0.528365885416667
Behavioral	132	Recent	0.382896321614583
Behavioral	133	Remote	-0.235672200520833
Behavioral	133	Recent	0.39522705078125
Behavioral	137	Remote	0.56855712890625
Behavioral	137	Recent	0.353357747395833
Behavioral	138	Remote	-0.0212394205729166
Behavioral	138	Recent	0.0206217447916666
Behavioral	139	Remote	0.354488118489583
Behavioral	139	Recent	0.389375
Behavioral	141	Remote	0.272056477864583
Behavioral	141	Recent	0.392967936197917
Behavioral	142	Remote	-0.0491984049479167
Behavioral	142	Recent	0.339671223958333
Behavioral	143	Remote	0.244777018229167
Behavioral	143	Recent	0.0778556315104167
Behavioral	144	Remote	0.34380615234375
Behavioral	144	Recent	0.241748046875
Behavioral	145	Remote	0.403181966145833
Behavioral	145	Recent	0.292770182291667
Behavioral	146	Remote	0.211332194010417
Behavioral	146	Recent	0.0905485026041667
Behavioral	147	Remote	0.401787923177083
Behavioral	147	Recent	0.297063802083333
Behavioral	149	Remote	0.489112141927083
Behavioral	149	Recent	0.715936686197917
Behavioral	150	Remote	0.65087646484375
Behavioral	150	Recent	0.374737141927083
Behavioral	205	Remote	0.101220703125
Behavioral	205	Recent	0.339789225260417
Behavioral	206	Remote	0.176009114583333
Behavioral	206	Recent	0.591053873697917
Behavioral	208	Remote	0.288482259114583
Behavioral	208	Recent	0.154303385416667
Behavioral	210	Remote	0.325895182291667
Behavioral	210	Recent	0.51946044921875
Behavioral	211	Remote	0.129264322916667
Behavioral	211	Recent	0.61953857421875
Behavioral	212	Remote	-0.0213321940104166
Behavioral	212	Recent	0.0260603841145833
Behavioral	213	Remote	0.1432861328125
Behavioral	213	Recent	0.15997314453125
Behavioral	214	Remote	0.2888427734375
Behavioral	214	Recent	0.130225423177083
Behavioral	215	Remote	0.396112467447917
Behavioral	215	Recent	0.459791666666667
Behavioral	216	Remote	0.199401041666667
Behavioral	216	Recent	-0.179676920572917
Behavioral	217	Remote	0.295327962239583
Behavioral	217	Recent	0.309449055989583
Behavioral	218	Remote	0.0616145833333334
Behavioral	218	Recent	0.102489420572917
Behavioral	219	Remote	0.15677978515625
Behavioral	219	Recent	0.231316731770833
Behavioral	220	Remote	0.0405615234375001
Behavioral	220	Recent	-0.142080891927083
Behavioral	221	Remote	0.129205729166667
Behavioral	221	Recent	0.4568115234375
Behavioral	222	Remote	0.3462744140625
Behavioral	222	Recent	0.297020670572917
Behavioral	223	Remote	0.0601774088541667
Behavioral	223	Recent	0.25261962890625
Behavioral	224	Remote	0.06934814453125
Behavioral	224	Recent	0.0677742513020834
Behavioral	226	Remote	0.2085205078125
Behavioral	226	Recent	0.160230305989583
Behavioral	227	Remote	0.234986165364583
Behavioral	227	Recent	0.687576497395833
Behavioral	228	Remote	0.175230305989583
Behavioral	228	Recent	0.402769368489583
Behavioral	229	Remote	0.3047119140625
Behavioral	229	Recent	0.486300455729167
Behavioral	230	Remote	0.403851725260417
Behavioral	230	Recent	0.344209798177083
Behavioral	231	Remote	0.413573404947917
Behavioral	231	Recent	0.589478352864583
Behavioral	232	Remote	0.0873347981770833
Behavioral	232	Recent	0.23793701171875
Behavioral	233	Remote	0.0396077473958333
Behavioral	233	Recent	0.33029296875
Behavioral	234	Remote	0.392565104166667
Behavioral	234	Recent	0.348006184895833
Behavioral	236	Remote	0.209576822916667
Behavioral	236	Recent	0.147513020833333
Behavioral	237	Remote	0.218660481770833
Behavioral	237	Recent	0.185052897135417
Behavioral	238	Remote	0.189995930989583
Behavioral	238	Recent	0.376647135416667
Behavioral	239	Remote	0.05074951171875
Behavioral	239	Recent	0.122958984375
Behavioral	240	Remote	0.44545654296875
Behavioral	240	Recent	0.627098795572917
Behavioral	241	Remote	0.2283349609375
Behavioral	241	Recent	0.350807291666667
fMRI	301	Remote	1
fMRI	301	Recent	0.833333333333333
fMRI	302	Remote	0.833333333333333
fMRI	302	Recent	0.916666666666667
fMRI	303	Remote	0.833333333333333
fMRI	303	Recent	0.833333333333333
fMRI	304	Remote	0.916666666666667
fMRI	304	Recent	0.833333333333333
fMRI	306	Remote	1
fMRI	306	Recent	1
fMRI	308	Remote	0.75
fMRI	308	Recent	1
fMRI	309	Remote	1
fMRI	309	Recent	1
fMRI	310	Remote	0.666666666666667
fMRI	310	Recent	0.916666666666667
fMRI	311	Remote	0.75
fMRI	311	Recent	0.75
fMRI	312	Remote	0.833333333333333
fMRI	312	Recent	0.916666666666667
fMRI	313	Remote	0.916666666666667
fMRI	313	Recent	1
fMRI	314	Remote	0.916666666666667
fMRI	314	Recent	0.916666666666667
fMRI	316	Remote	1
fMRI	316	Recent	0.916666666666667
fMRI	317	Remote	1
fMRI	317	Recent	0.666666666666667
fMRI	318	Remote	0.833333333333333
fMRI	318	Recent	1
fMRI	319	Remote	1
fMRI	319	Recent	1
fMRI	320	Remote	0.833333333333333
fMRI	320	Recent	0.916666666666667
fMRI	322	Remote	0.75
fMRI	322	Recent	1
fMRI	323	Remote	1
fMRI	323	Recent	0.916666666666667
fMRI	324	Remote	1
fMRI	324	Recent	0.833333333333333
fMRI	325	Remote	0.75
fMRI	325	Recent	0.916666666666667
fMRI	326	Remote	0.833333333333333
fMRI	326	Recent	0.75
fMRI	327	Remote	0.333333333333333
fMRI	327	Recent	1
fMRI	328	Remote	0.833333333333333
fMRI	328	Recent	0.583333333333333
