# Supplementary material for: Integration of overlapping sequences emerges with consolidation through medial prefrontal cortex neural ensembles and hippocampal–cortical connectivity
Source: eLife. 2024 Nov 15;13:e84359. doi: 10.7554/eLife.84359 (PMC11567667; doi:10.7554/eLife.84359)
Supplement: Figure 3—source data 1. [file elife-84359-fig3-data1.csv]

subj	day	prepost	sim
301	Recent	Post	-0.101143287909158
301	Recent	Pre	-0.185335050430285
301	Remote	Post	-0.0990853132015596
301	Remote	Pre	0.133660022365409
302	Recent	Post	-0.0671205830680267
302	Recent	Pre	0.15332713488754
302	Remote	Post	0.240397421189761
302	Remote	Pre	0.174363997638048
303	Recent	Post	-0.171753938514269
303	Recent	Pre	0.000894445168835361
303	Remote	Post	-0.122797184983804
303	Remote	Pre	0.0805850632631214
304	Recent	Post	-0.164394379238155
304	Recent	Pre	9.38345395994863e-05
304	Remote	Post	-0.118348554031433
304	Remote	Pre	0.217345444142041
306	Recent	Post	-0.0303644651951421
306	Recent	Pre	-0.220907099937737
306	Remote	Post	-0.049342899622626
306	Remote	Pre	-0.0882491705104957
308	Recent	Post	0.0153076770265447
308	Recent	Pre	-0.0357791840226551
308	Remote	Post	-0.240059057754503
308	Remote	Pre	0.0264329967066607
309	Recent	Post	-0.031715655612589
309	Recent	Pre	-0.270372149456275
309	Remote	Post	-0.135330226038637
309	Remote	Pre	0.29104227021674
310	Recent	Post	-0.165456610905348
310	Recent	Pre	0.022768440834338
310	Remote	Post	-0.0703120102214458
310	Remote	Pre	-0.0522163233224936
311	Recent	Post	-0.0184978693241518
311	Recent	Pre	-0.279768119882256
311	Remote	Post	-0.0749831893973877
311	Remote	Pre	-0.0676631710036006
312	Recent	Post	0.304945049470092
312	Recent	Pre	0.0544561944559816
312	Remote	Post	0.000316092552677426
312	Remote	Pre	0.0700419537002736
313	Recent	Post	-0.00530601398335387
313	Recent	Pre	0.196365691264109
313	Remote	Post	0.149454794964889
313	Remote	Pre	0.0109877769186171
314	Recent	Post	-0.0930829754869234
314	Recent	Pre	0.174558337860366
314	Remote	Post	-0.153306657570429
314	Remote	Pre	-0.0281358563545027
316	Recent	Post	0.0258258316368278
316	Recent	Pre	0.0986897637762948
316	Remote	Post	0.109033504547854
316	Remote	Pre	-0.0167236939753562
317	Recent	Post	0.109813692155419
317	Recent	Pre	0.0334784086635677
317	Remote	Post	-0.0909390630715083
317	Remote	Pre	0.0906403093825666
318	Recent	Post	-0.0957447944443046
318	Recent	Pre	0.200522719284979
318	Remote	Post	-0.250075813306416
318	Remote	Pre	0.1570056400664
319	Recent	Post	0.0810164408928947
319	Recent	Pre	-0.119569942783101
319	Remote	Post	0.131710934926755
319	Remote	Pre	0.233788238061288
320	Recent	Post	-0.00777163470576391
320	Recent	Pre	0.19965386503446
320	Remote	Post	-0.0869370906127432
320	Remote	Pre	0.00307873871772772
322	Recent	Post	-0.325082502418184
322	Recent	Pre	-0.0638587273960641
322	Remote	Post	-0.152328353104348
322	Remote	Pre	0.123081795663109
323	Recent	Post	0.157777171718269
323	Recent	Pre	0.39853008912164
323	Remote	Post	-0.17366851047272
323	Remote	Pre	0.0847493341402153
324	Recent	Post	-0.0782829391696545
324	Recent	Pre	0.114259259507261
324	Remote	Post	-0.281413346937803
324	Remote	Pre	-0.0838342420920978
325	Recent	Post	-0.042863087846832
325	Recent	Pre	0.0107789105234722
325	Remote	Post	0.239602914443132
325	Remote	Pre	0.155007627168133
326	Recent	Post	0.0959154156554957
326	Recent	Pre	-0.217788964342734
326	Remote	Post	-0.209627177639982
326	Remote	Pre	-0.104109042353223
327	Recent	Post	-0.11072733751312
327	Recent	Pre	0.0453898056948106
327	Remote	Post	0.155681733534851
327	Remote	Pre	-0.0035972605765744
328	Recent	Post	0.100170948519922
328	Recent	Pre	0.230865473823498
328	Remote	Post	-0.252742078193873
328	Remote	Pre	-0.0624392122507901
