# Supplementary material for: Integration of overlapping sequences emerges with consolidation through medial prefrontal cortex neural ensembles and hippocampal–cortical connectivity
Source: eLife. 2024 Nov 15;13:e84359. doi: 10.7554/eLife.84359 (PMC11567667; doi:10.7554/eLife.84359)
Supplement: Figure 3—source data 2. [file elife-84359-fig3-data2.csv]

subj	day	sim	median_rt_C1C2
301	Recent	0.0391854819431151	0.045
301	Remote	-0.173163605105947	0.0679999999999999
302	Recent	-0.141029306508642	-0.0185000000000001
302	Remote	0.110666818433604	0.1585
303	Recent	-0.126427111099038	-0.0525000000000001
303	Remote	-0.14366270189935	-0.00550000000000006
304	Recent	-0.151116749210471	0.0864999999999999
304	Remote	-0.200127128480653	0.051
306	Recent	0.115326514834093	0.104
306	Remote	0.0329501744863499	0.0995
308	Recent	0.034143977778942	0.05
308	Remote	-0.234275097340799	-0.00800000000000001
309	Recent	0.0691704960283942	-0.0765
309	Remote	-0.316473505585311	0.0105
310	Recent	-0.144190722459754	0.0145
310	Remote	-0.0164567606926725	0.0645
311	Recent	0.0932459175127155	-0.119
311	Remote	-0.00826520757337881	0.056
312	Recent	0.185254524287239	0.0205
312	Remote	-0.0425654725089321	-0.0955
313	Recent	-0.103780911724651	-0.0205
313	Remote	0.0887230177050959	0.0995
314	Recent	-0.18077322038641	0.0845
314	Remote	-0.108448639089116	-0.0559999999999999
316	Recent	-0.0254319465019438	-0.0185
316	Remote	0.111165802140093	0.153
317	Recent	0.0746080803219137	0.051
317	Remote	-0.120156198589769	-0.023
318	Recent	-0.153592637842505	-0.0115
318	Remote	-0.258078696690974	-0.085
319	Recent	0.127670102980656	0.0625
319	Remote	-0.0327400248669422	0.0509999999999999
320	Recent	-0.107303456032448	0.0389999999999999
320	Remote	-0.0770938468555263	0.1275
322	Recent	-0.212254497475909	0.0639999999999999
322	Remote	-0.198322722634522	0.00949999999999995
323	Recent	-0.0954087560981581	0.0585
323	Remote	-0.178300006273294	0.0974999999999999
324	Recent	-0.100605388506399	0.0315
324	Remote	-0.26089972423439	0.03
325	Recent	-0.0315196428243791	-0.0125000000000001
325	Remote	0.0975043922653601	0.0145000000000001
326	Recent	0.221687413641497	-0.1575
326	Remote	-0.0616989854239425	0.127
327	Recent	-0.10118551170055	0.026
327	Remote	0.150046267951893	0.155
328	Recent	-0.122353355567743	-0.032
328	Remote	-0.183044050846385	-0.0695
