# Supplementary material for: Integration of overlapping sequences emerges with consolidation through medial prefrontal cortex neural ensembles and hippocampal–cortical connectivity
Source: eLife. 2024 Nov 15;13:e84359. doi: 10.7554/eLife.84359 (PMC11567667; doi:10.7554/eLife.84359)
Supplement: Figure 3—figure supplement 1—source data 1. [file elife-84359-fig3-figsupp1-data1.csv]

subj	day	prepost	sim	overlap
301	Recent	Pre	0.0428588429970067	Overlapping
301	Recent	Post	0.0614038916860509	Overlapping
301	Recent	Pre	0.101010021010975	Non-overlapping
301	Recent	Post	0.0995531496499452	Non-overlapping
301	Remote	Post	-0.0174648756213483	Non-overlapping
301	Remote	Pre	0.0791349945369609	Overlapping
301	Remote	Post	-0.0565622362179485	Overlapping
301	Remote	Pre	0.0344618839512278	Non-overlapping
310	Recent	Pre	0.0105095664102699	Overlapping
310	Recent	Post	-0.025128430876854	Overlapping
310	Recent	Pre	0.00362062764115491	Non-overlapping
310	Recent	Post	0.0622965185068693	Non-overlapping
310	Remote	Post	0.0763201223713724	Non-overlapping
310	Remote	Pre	0.0568382394366016	Overlapping
310	Remote	Post	0.0394941008430404	Overlapping
310	Remote	Pre	0.0818400194609819	Non-overlapping
311	Recent	Pre	-0.0494904526999774	Overlapping
311	Recent	Post	-0.0851822153688588	Overlapping
311	Recent	Pre	0.0117721611683627	Non-overlapping
311	Recent	Post	-0.076110516968072	Non-overlapping
311	Remote	Post	0.0330165703980748	Non-overlapping
311	Remote	Pre	0.00765713358107187	Overlapping
311	Remote	Post	0.00663229525546725	Overlapping
311	Remote	Pre	0.0297139097976737	Non-overlapping
312	Recent	Pre	0.0166485731575749	Overlapping
312	Recent	Post	0.0880134603675474	Overlapping
312	Recent	Pre	0.000574727291713424	Non-overlapping
312	Recent	Post	-0.0140385622701941	Non-overlapping
312	Remote	Post	-0.0230312629008216	Non-overlapping
312	Remote	Pre	0.0413992261662726	Overlapping
312	Remote	Post	-0.0229041117322764	Overlapping
312	Remote	Pre	0.0163673325511133	Non-overlapping
313	Recent	Pre	0.0933542238266607	Overlapping
313	Recent	Post	-0.0184308561333954	Overlapping
313	Recent	Pre	0.0333936143569292	Non-overlapping
313	Recent	Post	-0.0155886027035639	Non-overlapping
313	Remote	Post	-0.0554715104276113	Non-overlapping
313	Remote	Pre	0.0166168771093854	Overlapping
313	Remote	Post	0.00104575426158897	Overlapping
313	Remote	Pre	0.0125402373838777	Non-overlapping
314	Recent	Pre	0.0221208252790577	Overlapping
314	Recent	Post	0.00793912803010582	Overlapping
314	Recent	Pre	-0.0266457592114599	Non-overlapping
314	Recent	Post	0.0729600345974329	Non-overlapping
314	Remote	Post	-0.0462333611028909	Non-overlapping
314	Remote	Pre	-0.0565886025415715	Overlapping
314	Remote	Post	-0.117989307884643	Overlapping
314	Remote	Pre	-0.050233484419151	Non-overlapping
316	Recent	Pre	-0.00141330785152279	Overlapping
316	Recent	Post	0.0804914504397923	Overlapping
316	Recent	Pre	-0.026098798927926	Non-overlapping
316	Recent	Post	0.0692982611161992	Non-overlapping
316	Remote	Post	0.0996331779432905	Non-overlapping
316	Remote	Pre	-0.0460188044757286	Overlapping
316	Remote	Post	0.151735695953484	Overlapping
316	Remote	Pre	-0.0420157606344859	Non-overlapping
317	Recent	Pre	0.0160002996324157	Overlapping
317	Recent	Post	0.020122852026154	Overlapping
317	Recent	Pre	0.00600407273895296	Non-overlapping
317	Recent	Post	-0.047843791366747	Non-overlapping
317	Remote	Post	-0.00267895806883548	Non-overlapping
317	Remote	Pre	-0.0102037268871092	Overlapping
317	Remote	Post	-0.0455703769568721	Overlapping
317	Remote	Pre	-0.0418707073028506	Non-overlapping
318	Recent	Pre	0.072003942697754	Overlapping
318	Recent	Post	-0.0269341437960411	Overlapping
318	Recent	Pre	0.0274915436792863	Non-overlapping
318	Recent	Post	0.0117931917792146	Non-overlapping
318	Remote	Post	0.00435072944548921	Non-overlapping
318	Remote	Pre	0.0713031804294492	Overlapping
318	Remote	Post	-0.08376349809911	Overlapping
318	Remote	Pre	0.0262923658487503	Non-overlapping
319	Recent	Pre	-0.0179856469721874	Overlapping
319	Recent	Post	0.100716738324441	Overlapping
319	Recent	Pre	0.017160583379485	Non-overlapping
319	Recent	Post	0.0645248080662844	Non-overlapping
319	Remote	Post	-0.071131869292467	Non-overlapping
319	Remote	Pre	0.05758808629948	Overlapping
319	Remote	Post	-0.0243510168186404	Overlapping
319	Remote	Pre	-0.00476659845104593	Non-overlapping
302	Recent	Pre	0.049701989576273	Overlapping
302	Recent	Post	-0.0912073540837309	Overlapping
302	Recent	Pre	0.0154900414429849	Non-overlapping
302	Recent	Post	-0.0689877225222446	Non-overlapping
302	Remote	Post	0.0635815045897786	Non-overlapping
302	Remote	Pre	0.0333952910557594	Overlapping
302	Remote	Post	0.137646487248679	Overlapping
302	Remote	Pre	-0.00239295953446247	Non-overlapping
320	Recent	Pre	0.0882468499385894	Overlapping
320	Recent	Post	0.0665028486048238	Overlapping
320	Recent	Pre	0.0326516494098529	Non-overlapping
320	Recent	Post	0.0698908878033411	Non-overlapping
320	Remote	Post	0.135019792967088	Non-overlapping
320	Remote	Pre	-0.0175971194080139	Overlapping
320	Remote	Post	0.0928475678628354	Overlapping
320	Remote	Pre	-0.0186652477263937	Non-overlapping
322	Recent	Pre	0.0348622132920231	Overlapping
322	Recent	Post	-0.195665728798915	Overlapping
322	Recent	Pre	0.0561825659696335	Non-overlapping
322	Recent	Post	-0.0796147812886418	Non-overlapping
322	Remote	Post	-0.0647342006581465	Non-overlapping
322	Remote	Pre	0.0575363345747656	Overlapping
322	Remote	Post	-0.104955216156636	Overlapping
322	Remote	Pre	0.0188378012132656	Non-overlapping
323	Recent	Pre	0.0886004556575052	Overlapping
323	Recent	Post	0.0213249521656084	Overlapping
323	Recent	Pre	-0.0307626158696355	Non-overlapping
323	Recent	Post	-0.0511364561231795	Non-overlapping
323	Remote	Post	0.0473323667788806	Non-overlapping
323	Remote	Pre	0.0312532367261553	Overlapping
323	Remote	Post	-0.0315260962498072	Overlapping
323	Remote	Pre	0.00124547694555067	Non-overlapping
324	Recent	Pre	0.0313173803359678	Overlapping
324	Recent	Post	-0.00212127188189776	Overlapping
324	Recent	Pre	-0.00716594629944694	Non-overlapping
324	Recent	Post	0.0345333876052218	Non-overlapping
324	Remote	Post	0.00635821137649873	Non-overlapping
324	Remote	Pre	-0.00259535360115456	Overlapping
324	Remote	Post	-0.137718951233695	Overlapping
324	Remote	Pre	0.0276661485215366	Non-overlapping
325	Recent	Pre	0.0386621020555287	Overlapping
325	Recent	Post	-0.0520627191657171	Overlapping
325	Recent	Pre	0.0338665381435769	Non-overlapping
325	Recent	Post	-0.0347487338243612	Non-overlapping
325	Remote	Post	-0.094006205668243	Non-overlapping
325	Remote	Pre	0.0700019361549626	Overlapping
325	Remote	Post	0.053387767945844	Overlapping
325	Remote	Pre	-0.000595103068734206	Non-overlapping
326	Recent	Pre	-0.155843087072864	Overlapping
326	Recent	Post	0.0807116249016265	Overlapping
326	Recent	Pre	-0.0642134026024251	Non-overlapping
326	Recent	Post	0.0257571307957716	Non-overlapping
326	Remote	Post	-0.00187508851031175	Non-overlapping
326	Remote	Pre	0.0266674422820589	Overlapping
326	Remote	Post	-0.0859316273772764	Overlapping
326	Remote	Pre	0.0745539348610769	Non-overlapping
327	Recent	Pre	0.0134940851168121	Overlapping
327	Recent	Post	-0.0528566214971989	Overlapping
327	Recent	Pre	0.000552333859566794	Non-overlapping
327	Recent	Post	-0.00770914220850643	Non-overlapping
327	Remote	Post	-0.0416851314594052	Non-overlapping
327	Remote	Pre	-0.0596408513245965	Overlapping
327	Remote	Post	0.0174437334189869	Overlapping
327	Remote	Pre	-0.0589676288239038	Non-overlapping
328	Recent	Pre	0.103918245129616	Overlapping
328	Recent	Post	0.0944754127489193	Overlapping
328	Recent	Pre	-0.000249469688369337	Non-overlapping
328	Recent	Post	0.0567120474832737	Non-overlapping
328	Remote	Post	0.1043498328712	Non-overlapping
328	Remote	Pre	0.0355104497194882	Overlapping
328	Remote	Post	-0.0206393815287208	Overlapping
328	Remote	Pre	0.0506787993733375	Non-overlapping
303	Recent	Pre	0.0605310011967797	Overlapping
303	Recent	Post	-0.0192968834582571	Overlapping
303	Recent	Pre	0.06023293345917	Non-overlapping
303	Recent	Post	0.0359244102126648	Non-overlapping
303	Remote	Post	0.0405355738204323	Non-overlapping
303	Remote	Pre	0.10408237197227	Overlapping
303	Remote	Post	-0.00309944754877696	Overlapping
303	Remote	Pre	0.071783031591779	Non-overlapping
304	Recent	Pre	0.0159459214910345	Overlapping
304	Recent	Post	-0.0570051921244359	Overlapping
304	Recent	Pre	0.0159248822008264	Non-overlapping
304	Recent	Post	0.00475764204861424	Non-overlapping
304	Remote	Post	0.00215432894554026	Non-overlapping
304	Remote	Pre	0.0306535601023129	Overlapping
304	Remote	Post	-0.0467115575987651	Overlapping
304	Remote	Pre	-0.0198082894338276	Non-overlapping
306	Recent	Pre	-0.0646965617860868	Overlapping
306	Recent	Post	0.000871627063324358	Overlapping
306	Recent	Pre	-0.00998896061964236	Non-overlapping
306	Recent	Post	0.0107448079803541	Non-overlapping
306	Remote	Post	-0.0381275138089134	Non-overlapping
306	Remote	Pre	-0.0525406837381203	Overlapping
306	Remote	Post	-0.051065196748539	Overlapping
306	Remote	Pre	-0.0268621091401982	Non-overlapping
308	Recent	Pre	-0.0283803260967084	Overlapping
308	Recent	Post	0.0811959583796325	Overlapping
308	Recent	Pre	-0.0164930275281297	Non-overlapping
308	Recent	Post	0.0739300060073471	Non-overlapping
308	Remote	Post	0.104923601144212	Non-overlapping
308	Remote	Pre	-0.00116670418786394	Overlapping
308	Remote	Post	0.0213784378524157	Overlapping
308	Remote	Pre	-0.00915623904611523	Non-overlapping
309	Recent	Pre	-0.0445631515556034	Overlapping
309	Recent	Post	0.0839256332876127	Overlapping
309	Recent	Pre	0.0235900345398217	Non-overlapping
309	Recent	Post	0.10451399243625	Non-overlapping
309	Remote	Post	0.003547988440374	Non-overlapping
309	Remote	Pre	0.142679100154759	Overlapping
309	Remote	Post	-0.056044108932998	Overlapping
309	Remote	Pre	0.0615449777760757	Non-overlapping
