# Supplementary material for: Integration of overlapping sequences emerges with consolidation through medial prefrontal cortex neural ensembles and hippocampal–cortical connectivity
Source: eLife. 2024 Nov 15;13:e84359. doi: 10.7554/eLife.84359 (PMC11567667; doi:10.7554/eLife.84359)
Supplement: Figure 3—figure supplement 2—source data 1. [file elife-84359-fig3-figsupp2-data1.csv]

subj	day	prepost	sim	median_rt_C1C2	overlap
301	Recent	Pre	0.0428588429970067	0.045	Overlapping
301	Recent	Post	0.0614038916860509	0.045	Overlapping
301	Recent	Pre	0.101010021010975	0.045	Non-overlapping
301	Recent	Post	0.0995531496499452	0.045	Non-overlapping
301	Remote	Post	-0.0174648756213483	0.0679999999999999	Non-overlapping
301	Remote	Pre	0.0791349945369609	0.0679999999999999	Overlapping
301	Remote	Post	-0.0565622362179485	0.0679999999999999	Overlapping
301	Remote	Pre	0.0344618839512278	0.0679999999999999	Non-overlapping
310	Recent	Pre	0.0105095664102699	0.0145	Overlapping
310	Recent	Post	-0.025128430876854	0.0145	Overlapping
310	Recent	Pre	0.00362062764115491	0.0145	Non-overlapping
310	Recent	Post	0.0622965185068693	0.0145	Non-overlapping
310	Remote	Post	0.0763201223713724	0.0645	Non-overlapping
310	Remote	Pre	0.0568382394366016	0.0645	Overlapping
310	Remote	Post	0.0394941008430404	0.0645	Overlapping
310	Remote	Pre	0.0818400194609819	0.0645	Non-overlapping
311	Recent	Pre	-0.0494904526999774	-0.119	Overlapping
311	Recent	Post	-0.0851822153688588	-0.119	Overlapping
311	Recent	Pre	0.0117721611683627	-0.119	Non-overlapping
311	Recent	Post	-0.076110516968072	-0.119	Non-overlapping
311	Remote	Post	0.0330165703980748	0.056	Non-overlapping
311	Remote	Pre	0.00765713358107187	0.056	Overlapping
311	Remote	Post	0.00663229525546725	0.056	Overlapping
311	Remote	Pre	0.0297139097976737	0.056	Non-overlapping
312	Recent	Pre	0.0166485731575749	0.0205	Overlapping
312	Recent	Post	0.0880134603675474	0.0205	Overlapping
312	Recent	Pre	0.000574727291713424	0.0205	Non-overlapping
312	Recent	Post	-0.0140385622701941	0.0205	Non-overlapping
312	Remote	Post	-0.0230312629008216	-0.0955	Non-overlapping
312	Remote	Pre	0.0413992261662726	-0.0955	Overlapping
312	Remote	Post	-0.0229041117322764	-0.0955	Overlapping
312	Remote	Pre	0.0163673325511133	-0.0955	Non-overlapping
313	Recent	Pre	0.0933542238266607	-0.0205	Overlapping
313	Recent	Post	-0.0184308561333954	-0.0205	Overlapping
313	Recent	Pre	0.0333936143569292	-0.0205	Non-overlapping
313	Recent	Post	-0.0155886027035639	-0.0205	Non-overlapping
313	Remote	Post	-0.0554715104276113	0.0995	Non-overlapping
313	Remote	Pre	0.0166168771093854	0.0995	Overlapping
313	Remote	Post	0.00104575426158897	0.0995	Overlapping
313	Remote	Pre	0.0125402373838777	0.0995	Non-overlapping
314	Recent	Pre	0.0221208252790577	0.094	Overlapping
314	Recent	Post	0.00793912803010582	0.094	Overlapping
314	Recent	Pre	-0.0266457592114599	0.094	Non-overlapping
314	Recent	Post	0.0729600345974329	0.094	Non-overlapping
314	Remote	Post	-0.0462333611028909	-0.0559999999999999	Non-overlapping
314	Remote	Pre	-0.0565886025415715	-0.0559999999999999	Overlapping
314	Remote	Post	-0.117989307884643	-0.0559999999999999	Overlapping
314	Remote	Pre	-0.050233484419151	-0.0559999999999999	Non-overlapping
316	Recent	Pre	-0.00141330785152279	-0.0185	Overlapping
316	Recent	Post	0.0804914504397923	-0.0185	Overlapping
316	Recent	Pre	-0.026098798927926	-0.0185	Non-overlapping
316	Recent	Post	0.0692982611161992	-0.0185	Non-overlapping
316	Remote	Post	0.0996331779432905	0.153	Non-overlapping
316	Remote	Pre	-0.0460188044757286	0.153	Overlapping
316	Remote	Post	0.151735695953484	0.153	Overlapping
316	Remote	Pre	-0.0420157606344859	0.153	Non-overlapping
317	Recent	Pre	0.0160002996324157	0.051	Overlapping
317	Recent	Post	0.020122852026154	0.051	Overlapping
317	Recent	Pre	0.00600407273895296	0.051	Non-overlapping
317	Recent	Post	-0.047843791366747	0.051	Non-overlapping
317	Remote	Post	-0.00267895806883548	-0.023	Non-overlapping
317	Remote	Pre	-0.0102037268871092	-0.023	Overlapping
317	Remote	Post	-0.0455703769568721	-0.023	Overlapping
317	Remote	Pre	-0.0418707073028506	-0.023	Non-overlapping
318	Recent	Pre	0.072003942697754	-0.0115	Overlapping
318	Recent	Post	-0.0269341437960411	-0.0115	Overlapping
318	Recent	Pre	0.0274915436792863	-0.0115	Non-overlapping
318	Recent	Post	0.0117931917792146	-0.0115	Non-overlapping
318	Remote	Post	0.00435072944548921	-0.085	Non-overlapping
318	Remote	Pre	0.0713031804294492	-0.085	Overlapping
318	Remote	Post	-0.08376349809911	-0.085	Overlapping
318	Remote	Pre	0.0262923658487503	-0.085	Non-overlapping
319	Recent	Pre	-0.0179856469721874	0.0625	Overlapping
319	Recent	Post	0.100716738324441	0.0625	Overlapping
319	Recent	Pre	0.017160583379485	0.0625	Non-overlapping
319	Recent	Post	0.0645248080662844	0.0625	Non-overlapping
319	Remote	Post	-0.071131869292467	0.0509999999999999	Non-overlapping
319	Remote	Pre	0.05758808629948	0.0509999999999999	Overlapping
319	Remote	Post	-0.0243510168186404	0.0509999999999999	Overlapping
319	Remote	Pre	-0.00476659845104593	0.0509999999999999	Non-overlapping
302	Recent	Pre	0.049701989576273	-0.0185000000000001	Overlapping
302	Recent	Post	-0.0912073540837309	-0.0185000000000001	Overlapping
302	Recent	Pre	0.0154900414429849	-0.0185000000000001	Non-overlapping
302	Recent	Post	-0.0689877225222446	-0.0185000000000001	Non-overlapping
302	Remote	Post	0.0635815045897786	0.1585	Non-overlapping
302	Remote	Pre	0.0333952910557594	0.1585	Overlapping
302	Remote	Post	0.137646487248679	0.1585	Overlapping
302	Remote	Pre	-0.00239295953446247	0.1585	Non-overlapping
320	Recent	Pre	0.0882468499385894	0.0389999999999999	Overlapping
320	Recent	Post	0.0665028486048238	0.0389999999999999	Overlapping
320	Recent	Pre	0.0326516494098529	0.0389999999999999	Non-overlapping
320	Recent	Post	0.0698908878033411	0.0389999999999999	Non-overlapping
320	Remote	Post	0.135019792967088	0.1275	Non-overlapping
320	Remote	Pre	-0.0175971194080139	0.1275	Overlapping
320	Remote	Post	0.0928475678628354	0.1275	Overlapping
320	Remote	Pre	-0.0186652477263937	0.1275	Non-overlapping
322	Recent	Pre	0.0348622132920231	0.0639999999999999	Overlapping
322	Recent	Post	-0.195665728798915	0.0639999999999999	Overlapping
322	Recent	Pre	0.0561825659696335	0.0639999999999999	Non-overlapping
322	Recent	Post	-0.0796147812886418	0.0639999999999999	Non-overlapping
322	Remote	Post	-0.0647342006581465	0.00949999999999995	Non-overlapping
322	Remote	Pre	0.0575363345747656	0.00949999999999995	Overlapping
322	Remote	Post	-0.104955216156636	0.00949999999999995	Overlapping
322	Remote	Pre	0.0188378012132656	0.00949999999999995	Non-overlapping
323	Recent	Pre	0.0886004556575052	0.0585	Overlapping
323	Recent	Post	0.0213249521656084	0.0585	Overlapping
323	Recent	Pre	-0.0307626158696355	0.0585	Non-overlapping
323	Recent	Post	-0.0511364561231795	0.0585	Non-overlapping
323	Remote	Post	0.0473323667788806	0.0974999999999999	Non-overlapping
323	Remote	Pre	0.0312532367261553	0.0974999999999999	Overlapping
323	Remote	Post	-0.0315260962498072	0.0974999999999999	Overlapping
323	Remote	Pre	0.00124547694555067	0.0974999999999999	Non-overlapping
324	Recent	Pre	0.0313173803359678	0.0315	Overlapping
324	Recent	Post	-0.00212127188189776	0.0315	Overlapping
324	Recent	Pre	-0.00716594629944694	0.0315	Non-overlapping
324	Recent	Post	0.0345333876052218	0.0315	Non-overlapping
324	Remote	Post	0.00635821137649873	0.03	Non-overlapping
324	Remote	Pre	-0.00259535360115456	0.03	Overlapping
324	Remote	Post	-0.137718951233695	0.03	Overlapping
324	Remote	Pre	0.0276661485215366	0.03	Non-overlapping
325	Recent	Pre	0.0386621020555287	-0.0125000000000001	Overlapping
325	Recent	Post	-0.0520627191657171	-0.0125000000000001	Overlapping
325	Recent	Pre	0.0338665381435769	-0.0125000000000001	Non-overlapping
325	Recent	Post	-0.0347487338243612	-0.0125000000000001	Non-overlapping
325	Remote	Post	-0.094006205668243	0.0145000000000001	Non-overlapping
325	Remote	Pre	0.0700019361549626	0.0145000000000001	Overlapping
325	Remote	Post	0.053387767945844	0.0145000000000001	Overlapping
325	Remote	Pre	-0.000595103068734206	0.0145000000000001	Non-overlapping
326	Recent	Pre	-0.155843087072864	-0.1575	Overlapping
326	Recent	Post	0.0807116249016265	-0.1575	Overlapping
326	Recent	Pre	-0.0642134026024251	-0.1575	Non-overlapping
326	Recent	Post	0.0257571307957716	-0.1575	Non-overlapping
326	Remote	Post	-0.00187508851031175	0.127	Non-overlapping
326	Remote	Pre	0.0266674422820589	0.127	Overlapping
326	Remote	Post	-0.0859316273772764	0.127	Overlapping
326	Remote	Pre	0.0745539348610769	0.127	Non-overlapping
327	Recent	Pre	0.0134940851168121	0.026	Overlapping
327	Recent	Post	-0.0528566214971989	0.026	Overlapping
327	Recent	Pre	0.000552333859566794	0.026	Non-overlapping
327	Recent	Post	-0.00770914220850643	0.026	Non-overlapping
327	Remote	Post	-0.0416851314594052	0.155	Non-overlapping
327	Remote	Pre	-0.0596408513245965	0.155	Overlapping
327	Remote	Post	0.0174437334189869	0.155	Overlapping
327	Remote	Pre	-0.0589676288239038	0.155	Non-overlapping
328	Recent	Pre	0.103918245129616	-0.032	Overlapping
328	Recent	Post	0.0944754127489193	-0.032	Overlapping
328	Recent	Pre	-0.000249469688369337	-0.032	Non-overlapping
328	Recent	Post	0.0567120474832737	-0.032	Non-overlapping
328	Remote	Post	0.1043498328712	-0.0695	Non-overlapping
328	Remote	Pre	0.0355104497194882	-0.0695	Overlapping
328	Remote	Post	-0.0206393815287208	-0.0695	Overlapping
328	Remote	Pre	0.0506787993733375	-0.0695	Non-overlapping
303	Recent	Pre	0.0605310011967797	-0.0525000000000001	Overlapping
303	Recent	Post	-0.0192968834582571	-0.0525000000000001	Overlapping
303	Recent	Pre	0.06023293345917	-0.0525000000000001	Non-overlapping
303	Recent	Post	0.0359244102126648	-0.0525000000000001	Non-overlapping
303	Remote	Post	0.0405355738204323	-0.00550000000000006	Non-overlapping
303	Remote	Pre	0.10408237197227	-0.00550000000000006	Overlapping
303	Remote	Post	-0.00309944754877696	-0.00550000000000006	Overlapping
303	Remote	Pre	0.071783031591779	-0.00550000000000006	Non-overlapping
304	Recent	Pre	0.0159459214910345	0.0864999999999999	Overlapping
304	Recent	Post	-0.0570051921244359	0.0864999999999999	Overlapping
304	Recent	Pre	0.0159248822008264	0.0864999999999999	Non-overlapping
304	Recent	Post	0.00475764204861424	0.0864999999999999	Non-overlapping
304	Remote	Post	0.00215432894554026	0.051	Non-overlapping
304	Remote	Pre	0.0306535601023129	0.051	Overlapping
304	Remote	Post	-0.0467115575987651	0.051	Overlapping
304	Remote	Pre	-0.0198082894338276	0.051	Non-overlapping
306	Recent	Pre	-0.0646965617860868	0.104	Overlapping
306	Recent	Post	0.000871627063324358	0.104	Overlapping
306	Recent	Pre	-0.00998896061964236	0.104	Non-overlapping
306	Recent	Post	0.0107448079803541	0.104	Non-overlapping
306	Remote	Post	-0.0381275138089134	0.0995	Non-overlapping
306	Remote	Pre	-0.0525406837381203	0.0995	Overlapping
306	Remote	Post	-0.051065196748539	0.0995	Overlapping
306	Remote	Pre	-0.0268621091401982	0.0995	Non-overlapping
308	Recent	Pre	-0.0283803260967084	0.05	Overlapping
308	Recent	Post	0.0811959583796325	0.05	Overlapping
308	Recent	Pre	-0.0164930275281297	0.05	Non-overlapping
308	Recent	Post	0.0739300060073471	0.05	Non-overlapping
308	Remote	Post	0.104923601144212	-0.00800000000000001	Non-overlapping
308	Remote	Pre	-0.00116670418786394	-0.00800000000000001	Overlapping
308	Remote	Post	0.0213784378524157	-0.00800000000000001	Overlapping
308	Remote	Pre	-0.00915623904611523	-0.00800000000000001	Non-overlapping
309	Recent	Pre	-0.0445631515556034	-0.0765	Overlapping
309	Recent	Post	0.0839256332876127	-0.0765	Overlapping
309	Recent	Pre	0.0235900345398217	-0.0765	Non-overlapping
309	Recent	Post	0.10451399243625	-0.0765	Non-overlapping
309	Remote	Post	0.003547988440374	0.0105	Non-overlapping
309	Remote	Pre	0.142679100154759	0.0105	Overlapping
309	Remote	Post	-0.056044108932998	0.0105	Overlapping
309	Remote	Pre	0.0615449777760757	0.0105	Non-overlapping
