# Supplementary material for: Integration of overlapping sequences emerges with consolidation through medial prefrontal cortex neural ensembles and hippocampal–cortical connectivity
Source: eLife. 2024 Nov 15;13:e84359. doi: 10.7554/eLife.84359 (PMC11567667; doi:10.7554/eLife.84359)
Supplement: Figure 3—figure supplement 3—source data 1. [file elife-84359-fig3-figsupp3-data1.csv]

subj	day	prepost	sim
301	Recent	Post	0.0160642748267741
301	Recent	Pre	0.0534242306058601
301	Remote	Post	0.00843360404527501
301	Remote	Pre	0.0223055547025555
302	Recent	Post	0.0836879141191076
302	Recent	Pre	0.0045650361987307
302	Remote	Post	0.0969691861689219
302	Remote	Pre	0.0365130173780307
303	Recent	Post	0.00452165724521441
303	Recent	Pre	-0.0625224574331386
303	Remote	Post	0.107212640656384
303	Remote	Pre	0.0610322213201516
304	Recent	Post	0.0791454291348941
304	Recent	Pre	-0.0914418033454747
304	Remote	Post	0.136440388160709
304	Remote	Pre	0.00922226138655082
306	Recent	Post	-0.170799695592608
306	Recent	Pre	-0.0401488850273086
306	Remote	Post	0.242671232278026
306	Remote	Pre	0.164818233559883
308	Recent	Post	0.0570542298614714
308	Recent	Pre	-0.0109649485389579
308	Remote	Post	-0.0574548384640714
308	Remote	Pre	-0.0868837813498033
309	Recent	Post	-0.0666132720364209
309	Recent	Pre	0.0586803697561266
309	Remote	Post	0.0548417556093545
309	Remote	Pre	-0.000926050382694712
310	Recent	Post	-0.00940700658342328
310	Recent	Pre	-0.169655864815776
310	Remote	Post	-0.0309041747731036
310	Remote	Pre	0.00501245789104541
311	Recent	Post	0.100267845098785
311	Recent	Pre	-0.0751707338013611
311	Remote	Post	-0.0346099237229748
311	Remote	Pre	-0.0266924415279857
312	Recent	Post	0.0932357190845008
312	Recent	Pre	0.0408487294528623
312	Remote	Post	-0.046826250345808
312	Remote	Pre	-0.0408184361678128
313	Recent	Post	0.0380949250093042
313	Recent	Pre	-0.0200102745712437
313	Remote	Post	-0.0274493514873042
313	Remote	Pre	-0.0531288218152574
314	Recent	Post	0.118333703380851
314	Recent	Pre	-0.00669679325708233
314	Remote	Post	0.0106337057495021
314	Remote	Pre	-0.109388743793938
316	Recent	Post	0.00712343012866292
316	Recent	Pre	0.0182332080851216
316	Remote	Post	-0.0764691909502302
316	Remote	Pre	0.00685657787656531
317	Recent	Post	0.0951941654765646
317	Recent	Pre	0.0957800923557793
317	Remote	Post	-0.0529117993924441
317	Remote	Pre	-0.0849039041253394
318	Recent	Post	0.0849635825879512
318	Recent	Pre	-0.0269179551645305
318	Remote	Post	-0.0454543173864939
318	Remote	Pre	0.136074797113729
319	Recent	Post	0.0789270592439786
319	Recent	Pre	-0.0271560923898471
319	Remote	Post	-0.000972515611211757
319	Remote	Pre	0.163873282866074
320	Recent	Post	0.117212590001027
320	Recent	Pre	0.105053630383113
320	Remote	Post	0.0612561818193072
320	Remote	Pre	-0.0141120263528444
322	Recent	Post	0.144638769647055
322	Recent	Pre	-0.191162512088643
322	Remote	Post	0.215493586869917
322	Remote	Pre	0.0295250464404326
323	Recent	Post	0.201534425696912
323	Recent	Pre	-0.00859538784339821
323	Remote	Post	-0.0338060502773108
323	Remote	Pre	-0.0132112978384849
324	Recent	Post	0.00775675214537348
324	Recent	Pre	-0.0756683718323494
324	Remote	Post	-0.0353137936615477
324	Remote	Pre	-0.234674089949626
325	Recent	Post	-0.0461704312754162
325	Recent	Pre	-0.0513956422779362
325	Remote	Post	-0.109847197307924
325	Remote	Pre	-0.0217478250314316
326	Recent	Post	-0.0651350830028097
326	Recent	Pre	0.00336741932693385
326	Remote	Post	-0.119029607942888
326	Remote	Pre	-0.0130497812279968
327	Recent	Post	0.0248594146428189
327	Recent	Pre	-0.111480588496919
327	Remote	Post	-0.00330560902914233
327	Remote	Pre	0.0181592402707144
328	Recent	Post	-0.0121423999249184
328	Recent	Pre	-0.0426886043436679
328	Remote	Post	-0.0175705473296291
328	Remote	Pre	0.0662404791977421
