# Supplementary material for: Integration of overlapping sequences emerges with consolidation through medial prefrontal cortex neural ensembles and hippocampal–cortical connectivity
Source: eLife. 2024 Nov 15;13:e84359. doi: 10.7554/eLife.84359 (PMC11567667; doi:10.7554/eLife.84359)
Supplement: Figure 3—figure supplement 3—source data 2. [file elife-84359-fig3-figsupp3-data2.csv]

subj	day	sim	median_rt_C1C2
301	Recent	-0.017397084898984	0.045
301	Remote	-0.0052396148366914	0.0679999999999999
302	Recent	0.0634290203315945	-0.0185000000000001
302	Remote	0.0679430176314846	0.1585
303	Recent	0.0563041881269603	-0.0525000000000001
303	Remote	0.0377023052477557	-0.00550000000000006
304	Recent	0.135086255457125	0.0864999999999999
304	Remote	0.0854220483477126	0.051
306	Recent	-0.102192409165457	0.104
306	Remote	0.0903003786028704	0.0995
308	Recent	0.0436073932428539	0.05
308	Remote	0.00767729525259338	-0.00800000000000001
309	Recent	-0.0952254444129289	-0.0765
309	Remote	0.0592810967795636	0.0105
310	Recent	0.0945229677495327	0.0145
310	Remote	-0.0214865156524986	0.0645
311	Recent	0.12634009323892	-0.119
311	Remote	-0.0203547692726257	0.056
312	Recent	0.0342573256964601	0.0205
312	Remote	-0.0182843740434437	-0.0955
313	Recent	0.0527496840818736	-0.0205
313	Remote	0.0127321041230777	0.0995
314	Recent	0.115086642077775	0.0845
314	Remote	0.0617398426912254	-0.0559999999999999
316	Recent	-0.00460304857437218	-0.0185
316	Remote	-0.0720005305702398	0.153
317	Recent	-0.000534008080033556	0.051
317	Remote	0.0135648818142184	-0.023
318	Recent	0.0817801774453296	-0.0115
318	Remote	-0.200822505191219	-0.085
319	Recent	0.105957994272035	0.0625
319	Remote	-0.0868356894856376	0.0509999999999999
320	Recent	0.0289414775782867	0.0389999999999999
320	Remote	0.0660883609554144	0.1275
322	Recent	0.232709951676184	0.0639999999999999
322	Remote	0.169275097492374	0.00949999999999995
323	Recent	0.145132821585816	0.0585
323	Remote	-0.0195383579079497	0.0974999999999999
324	Recent	0.0699211990542037	0.0315
324	Remote	0.198842307307106	0.03
325	Recent	-0.0164695037016553	-0.0125000000000001
325	Remote	-0.0945880383449373	0.0145000000000001
326	Recent	-0.0679674827631965	-0.1575
326	Remote	-0.0914706929324732	0.127
327	Recent	0.0807916250489465	0.026
327	Remote	-0.0120644687894631	0.155
328	Recent	0.0295819951864357	-0.032
328	Remote	-0.0639059767076275	-0.0695
