# Supplementary material for: Integration of overlapping sequences emerges with consolidation through medial prefrontal cortex neural ensembles and hippocampal–cortical connectivity
Source: eLife. 2024 Nov 15;13:e84359. doi: 10.7554/eLife.84359 (PMC11567667; doi:10.7554/eLife.84359)
Supplement: Figure 3—figure supplement 3—source data 3. [file elife-84359-fig3-figsupp3-data3.csv]

subj	day	prepost	sim	overlap
301	Recent	Pre	0.270025729921545	Overlapping
301	Recent	Post	0.103315053103764	Overlapping
301	Recent	Pre	0.257957927656703	Non-overlapping
301	Recent	Post	0.0980163447585907	Non-overlapping
301	Remote	Pre	0.289566752477864	Overlapping
301	Remote	Post	0.137970732069973	Overlapping
301	Remote	Pre	0.285421799464255	Non-overlapping
301	Remote	Post	0.135651679119297	Non-overlapping
310	Recent	Pre	0.255297857139988	Overlapping
310	Recent	Post	0.286530280615933	Overlapping
310	Recent	Pre	0.287181998631614	Non-overlapping
310	Recent	Post	0.289521708279043	Non-overlapping
310	Remote	Pre	0.325053888842217	Overlapping
310	Remote	Post	0.280961766581981	Overlapping
310	Remote	Pre	0.323846674453481	Non-overlapping
310	Remote	Post	0.288382394373474	Non-overlapping
311	Recent	Pre	0.0413084334048039	Overlapping
311	Recent	Post	0.249267226393608	Overlapping
311	Recent	Pre	0.054578174076671	Non-overlapping
311	Recent	Post	0.216703164570087	Non-overlapping
311	Remote	Pre	0.12565151163157	Overlapping
311	Remote	Post	0.184005184758277	Overlapping
311	Remote	Pre	0.131605543777073	Non-overlapping
311	Remote	Post	0.198015911755433	Non-overlapping
312	Recent	Pre	0.324043308092116	Overlapping
312	Recent	Post	0.450801695607277	Overlapping
312	Recent	Pre	0.315128792955717	Non-overlapping
312	Recent	Post	0.432703695219425	Non-overlapping
312	Remote	Pre	0.305271274158269	Overlapping
312	Remote	Post	0.435759611633791	Overlapping
312	Remote	Pre	0.312202808753874	Non-overlapping
312	Remote	Post	0.44874120377097	Non-overlapping
313	Recent	Pre	0.358744106883254	Overlapping
313	Recent	Post	0.365709849324162	Overlapping
313	Recent	Pre	0.361298170489329	Non-overlapping
313	Recent	Post	0.358888030860953	Non-overlapping
313	Remote	Pre	0.32431598511367	Overlapping
313	Remote	Post	0.3320498642214	Overlapping
313	Remote	Pre	0.332925401058087	Non-overlapping
313	Remote	Post	0.337628485890048	Non-overlapping
314	Recent	Pre	0.240046263480739	Overlapping
314	Recent	Post	0.324277126497273	Overlapping
314	Recent	Pre	0.241382474426779	Non-overlapping
314	Recent	Post	0.275845430162846	Non-overlapping
314	Remote	Pre	0.212493549935911	Overlapping
314	Remote	Post	0.277827954130184	Overlapping
314	Remote	Pre	0.230282242993578	Non-overlapping
314	Remote	Post	0.274311648297258	Non-overlapping
316	Recent	Pre	0.381746097173532	Overlapping
316	Recent	Post	0.247729702817399	Overlapping
316	Recent	Pre	0.377826392962798	Non-overlapping
316	Recent	Post	0.24560237260326	Non-overlapping
316	Remote	Pre	0.302556668454239	Overlapping
316	Remote	Post	0.203025862845548	Overlapping
316	Remote	Pre	0.301015283580954	Non-overlapping
316	Remote	Post	0.220386513178874	Non-overlapping
317	Recent	Pre	0.318849077296187	Overlapping
317	Recent	Post	0.370472313869715	Overlapping
317	Recent	Pre	0.29364979006374	Non-overlapping
317	Recent	Post	0.34545854621239	Non-overlapping
317	Remote	Pre	0.267581303366578	Overlapping
317	Remote	Post	0.3583946617557	Overlapping
317	Remote	Pre	0.291196939477818	Non-overlapping
317	Remote	Post	0.376655383162159	Non-overlapping
318	Recent	Pre	0.233924869537795	Overlapping
318	Recent	Post	0.336214045789462	Overlapping
318	Recent	Pre	0.240595931217488	Non-overlapping
318	Recent	Post	0.308113280050012	Non-overlapping
318	Remote	Pre	0.271904614324781	Overlapping
318	Remote	Post	0.359246217813622	Overlapping
318	Remote	Pre	0.240599993039443	Non-overlapping
318	Remote	Post	0.37367079976753	Non-overlapping
319	Recent	Pre	0.196559896479132	Overlapping
319	Recent	Post	0.303748515454718	Overlapping
319	Recent	Pre	0.20195092372675	Non-overlapping
319	Recent	Post	0.277986879585402	Non-overlapping
319	Remote	Pre	0.179930332184654	Overlapping
319	Remote	Post	0.204770609991533	Overlapping
319	Remote	Pre	0.147568629305273	Non-overlapping
319	Remote	Post	0.20505127781272	Non-overlapping
302	Recent	Pre	0.277330114907235	Overlapping
302	Recent	Post	0.338271779485604	Overlapping
302	Recent	Pre	0.27623195864176	Non-overlapping
302	Recent	Post	0.316167726767116	Non-overlapping
302	Remote	Pre	0.311869542861721	Overlapping
302	Remote	Post	0.317140472238955	Overlapping
302	Remote	Pre	0.305619560824336	Non-overlapping
302	Remote	Post	0.29314316212802	Non-overlapping
320	Recent	Pre	0.308040056091762	Overlapping
320	Recent	Post	0.350785104958139	Overlapping
320	Recent	Pre	0.284915147593259	Non-overlapping
320	Recent	Post	0.319483009516724	Non-overlapping
320	Remote	Pre	0.297720676296473	Overlapping
320	Remote	Post	0.291860695356159	Overlapping
320	Remote	Pre	0.299906831534148	Non-overlapping
320	Remote	Post	0.275719273815272	Non-overlapping
322	Recent	Pre	0.173104492635501	Overlapping
322	Recent	Post	0.408046876306815	Overlapping
322	Recent	Pre	0.215202444750271	Non-overlapping
322	Recent	Post	0.350435417062662	Non-overlapping
322	Remote	Pre	0.27512957304429	Overlapping
322	Remote	Post	0.513843616779985	Overlapping
322	Remote	Pre	0.268440203512607	Non-overlapping
322	Remote	Post	0.450589146534607	Non-overlapping
323	Recent	Pre	0.343780899004298	Overlapping
323	Recent	Post	0.352535838375367	Overlapping
323	Recent	Pre	0.346552409507469	Non-overlapping
323	Recent	Post	0.303267684187536	Non-overlapping
323	Remote	Pre	0.334660885320168	Overlapping
323	Remote	Post	0.264529759931505	Overlapping
323	Remote	Pre	0.337541393103736	Non-overlapping
323	Remote	Post	0.276012988906255	Non-overlapping
324	Recent	Pre	0.108424013082639	Overlapping
324	Recent	Post	0.220028299738216	Overlapping
324	Recent	Pre	0.136297504943717	Non-overlapping
324	Recent	Post	0.217755546879848	Non-overlapping
324	Remote	Pre	0.11120531435618	Overlapping
324	Remote	Post	0.285173031475888	Overlapping
324	Remote	Pre	0.170018078116847	Non-overlapping
324	Remote	Post	0.292877070914449	Non-overlapping
325	Recent	Pre	0.185483024456111	Overlapping
325	Recent	Post	0.360930579753645	Overlapping
325	Recent	Pre	0.195193757510358	Non-overlapping
325	Recent	Post	0.37470541027644	Non-overlapping
325	Remote	Pre	0.154171160894386	Overlapping
325	Remote	Post	0.327676356744482	Overlapping
325	Remote	Pre	0.159008305520569	Non-overlapping
325	Remote	Post	0.356548716356707	Non-overlapping
326	Recent	Pre	0.179218526383919	Overlapping
326	Recent	Post	0.168360191182098	Overlapping
326	Recent	Pre	0.17865942801495	Non-overlapping
326	Recent	Post	0.187885793386701	Non-overlapping
326	Remote	Pre	0.119608515169449	Overlapping
326	Remote	Post	0.198328205859941	Overlapping
326	Remote	Pre	0.122176718015843	Non-overlapping
326	Remote	Post	0.228271708279886	Non-overlapping
327	Recent	Pre	0.283305892878107	Overlapping
327	Recent	Post	0.216536331505119	Overlapping
327	Recent	Pre	0.309391541986156	Non-overlapping
327	Recent	Post	0.206819169278331	Non-overlapping
327	Remote	Pre	0.334414695785295	Overlapping
327	Remote	Post	0.120915553708445	Overlapping
327	Remote	Pre	0.330497129048452	Non-overlapping
327	Remote	Post	0.122234011957626	Non-overlapping
328	Recent	Pre	0.372254599408867	Overlapping
328	Recent	Post	0.402984845701589	Overlapping
328	Recent	Pre	0.389940491263776	Non-overlapping
328	Recent	Post	0.406673561658571	Non-overlapping
328	Remote	Pre	0.378008680560948	Overlapping
328	Remote	Post	0.402106519256053	Overlapping
328	Remote	Pre	0.360815487684878	Non-overlapping
328	Remote	Post	0.407599183428673	Non-overlapping
303	Recent	Pre	0.216391205018944	Overlapping
303	Recent	Post	0.38863094244941	Overlapping
303	Recent	Pre	0.228538775328099	Non-overlapping
303	Recent	Post	0.387877765398137	Non-overlapping
303	Remote	Pre	0.260831383772205	Overlapping
303	Remote	Post	0.375570324100933	Overlapping
303	Remote	Pre	0.245990787083807	Non-overlapping
303	Remote	Post	0.349566897027975	Non-overlapping
304	Recent	Pre	0.247973453516902	Overlapping
304	Recent	Post	0.579950012907868	Overlapping
304	Recent	Pre	0.272579777073078	Non-overlapping
304	Recent	Post	0.56865735520006	Non-overlapping
304	Remote	Pre	0.223542892100058	Overlapping
304	Remote	Post	0.551509750281464	Overlapping
304	Remote	Pre	0.220848421745807	Non-overlapping
304	Remote	Post	0.522546507100233	Non-overlapping
306	Recent	Pre	0.123855391785699	Overlapping
306	Recent	Post	0.179026806936504	Overlapping
306	Recent	Pre	0.132399629722112	Non-overlapping
306	Recent	Post	0.226471766910394	Non-overlapping
306	Remote	Pre	0.178767656478075	Overlapping
306	Remote	Post	0.291042490789614	Overlapping
306	Remote	Pre	0.142686634446255	Non-overlapping
306	Remote	Post	0.229273887237547	Non-overlapping
308	Recent	Pre	0.227344745572116	Overlapping
308	Recent	Post	0.222427397501955	Overlapping
308	Recent	Pre	0.231085671317413	Non-overlapping
308	Recent	Post	0.201383942984862	Non-overlapping
308	Remote	Pre	0.122840291657049	Overlapping
308	Remote	Post	0.161805868014672	Overlapping
308	Remote	Pre	0.145510244201253	Non-overlapping
308	Remote	Post	0.181275293948446	Non-overlapping
309	Recent	Pre	0.442219726748807	Overlapping
309	Recent	Post	0.39677661974835	Overlapping
309	Recent	Pre	0.430819313440849	Non-overlapping
309	Recent	Post	0.41173291594927	Non-overlapping
309	Remote	Pre	0.406351004369354	Overlapping
309	Remote	Post	0.401566492534024	Overlapping
309	Remote	Pre	0.406522591295782	Non-overlapping
309	Remote	Post	0.380105380631584	Non-overlapping
