# Supplementary material for: Integration of overlapping sequences emerges with consolidation through medial prefrontal cortex neural ensembles and hippocampal–cortical connectivity
Source: eLife. 2024 Nov 15;13:e84359. doi: 10.7554/eLife.84359 (PMC11567667; doi:10.7554/eLife.84359)
Supplement: Figure 3—figure supplement 4—source data 1. [file elife-84359-fig3-figsupp4-data1.csv]

subj	day	prepost	sim
301	Recent	Post	0.169309969987768
301	Recent	Pre	0.00512992790777144
301	Remote	Post	-0.280819181644024
301	Remote	Pre	0.0500614337179019
302	Recent	Post	-0.000157025843867281
302	Recent	Pre	-0.136834776005942
302	Remote	Post	-0.0432490943674754
302	Remote	Pre	-0.0120306137605244
303	Recent	Post	-0.0630124918150104
303	Recent	Pre	-0.0384600314551302
303	Remote	Post	0.185078668979071
303	Remote	Pre	-0.0649338184010238
304	Recent	Post	0.161426113564032
304	Recent	Pre	-0.0646000432504054
304	Remote	Post	0.243164802368902
304	Remote	Pre	0.219382973158328
306	Recent	Post	0.0580271179789689
306	Recent	Pre	-0.122220993906459
306	Remote	Post	0.0492628163890901
306	Remote	Pre	-0.243035406323836
308	Recent	Post	-0.0938342600008138
308	Recent	Pre	-0.12056391411265
308	Remote	Post	0.165326963089987
308	Remote	Pre	0.0900017384996017
309	Recent	Post	0.171901478930173
309	Recent	Pre	-0.0319439525684889
309	Remote	Post	-0.148374079009342
309	Remote	Pre	0.0392748762910422
310	Recent	Post	0.193810898079443
310	Recent	Pre	0.00574656038670208
310	Remote	Post	-0.0477346764879892
310	Remote	Pre	0.186197295277112
311	Recent	Post	0.100499265042938
311	Recent	Pre	-0.104549329803538
311	Remote	Post	0.0795501749552088
311	Remote	Pre	-0.140920099004872
312	Recent	Post	0.175808499463177
312	Recent	Pre	-0.164411645275976
312	Remote	Post	0.167816822200171
312	Remote	Pre	-0.0634958548498735
313	Recent	Post	-0.173259716379885
313	Recent	Pre	-0.208883788175997
313	Remote	Post	-0.0435070503759383
313	Remote	Pre	0.00809156082805783
314	Recent	Post	0.139823380115254
314	Recent	Pre	-0.0927723944766042
314	Remote	Post	0.0822530129539459
314	Remote	Pre	0.00181953355305963
316	Recent	Post	-0.0764374987883911
316	Recent	Pre	-0.178270638929897
316	Remote	Post	-0.119619821807929
316	Remote	Pre	-0.0989285130536092
317	Recent	Post	0.0869208190395092
317	Recent	Pre	-0.154758439377706
317	Remote	Post	-0.133009232999327
317	Remote	Pre	0.0568338291983594
318	Recent	Post	-0.0890882635887457
318	Recent	Pre	-0.148726183829205
318	Remote	Post	0.0614930082590618
318	Remote	Pre	-0.155563345426999
319	Recent	Post	-0.0660514685009253
319	Recent	Pre	0.0898876672293268
319	Remote	Post	-0.215389437292843
319	Remote	Pre	0.102745657488868
320	Recent	Post	-0.0594012190273531
320	Recent	Pre	0.0377628031411003
320	Remote	Post	-0.0137744182504668
320	Remote	Pre	-0.0350082685357931
322	Recent	Post	0.104718309471687
322	Recent	Pre	-0.0124328967387034
322	Remote	Post	0.0386957065574051
322	Remote	Pre	0.224325436729783
323	Recent	Post	0.0727029213207313
323	Recent	Pre	0.116445640111834
323	Remote	Post	0.163952998971032
323	Remote	Pre	0.0818427050311559
324	Recent	Post	0.248175079675816
324	Recent	Pre	0.0276851214723742
324	Remote	Post	0.0649305725008708
324	Remote	Pre	-0.122798296015446
325	Recent	Post	-0.055978733505003
325	Recent	Pre	0.194242129670044
325	Remote	Post	-0.179976808640695
325	Remote	Pre	0.0570413342531839
326	Recent	Post	0.0919106302782921
326	Recent	Pre	0.217580264407144
326	Remote	Post	-0.0414117377658327
326	Remote	Pre	0.0957165524948211
327	Recent	Post	-0.0539544522710759
327	Recent	Pre	0.0531767382718143
327	Remote	Post	-0.152019063251257
327	Remote	Pre	-0.067893185365031
328	Recent	Post	0.0228697806204088
328	Recent	Pre	-0.158601683717019
328	Remote	Post	-0.130031486548093
328	Remote	Pre	-0.100636608421703
