# Supplementary material for: Integration of overlapping sequences emerges with consolidation through medial prefrontal cortex neural ensembles and hippocampal–cortical connectivity
Source: eLife. 2024 Nov 15;13:e84359. doi: 10.7554/eLife.84359 (PMC11567667; doi:10.7554/eLife.84359)
Supplement: Figure 3—figure supplement 4—source data 2. [file elife-84359-fig3-figsupp4-data2.csv]

subj	day	prepost	sim	overlap
301	Recent	Pre	0.279703673031177	Overlapping
301	Recent	Post	0.184934556529263	Overlapping
301	Recent	Pre	0.263097030255865	Non-overlapping
301	Recent	Post	0.127929700289182	Non-overlapping
301	Remote	Pre	0.228912723401748	Overlapping
301	Remote	Post	0.0586493793550665	Overlapping
301	Remote	Pre	0.222459690143698	Non-overlapping
301	Remote	Post	0.069627499319338	Non-overlapping
310	Recent	Pre	0.384175931836143	Overlapping
310	Recent	Post	0.310899231501638	Overlapping
310	Recent	Pre	0.387826756684042	Non-overlapping
310	Recent	Post	0.318903916922712	Non-overlapping
310	Remote	Pre	0.268748710735179	Overlapping
310	Remote	Post	0.312674294677955	Overlapping
310	Remote	Pre	0.281591115490669	Non-overlapping
310	Remote	Post	0.339338677525221	Non-overlapping
311	Recent	Pre	0.0770263781231086	Overlapping
311	Recent	Post	0.195963252450197	Overlapping
311	Recent	Pre	0.0864234240323299	Non-overlapping
311	Recent	Post	0.219739563119838	Non-overlapping
311	Remote	Pre	0.12045712960718	Overlapping
311	Remote	Post	0.206759249830027	Overlapping
311	Remote	Pre	0.119904267313863	Non-overlapping
311	Remote	Post	0.180990746569211	Non-overlapping
312	Recent	Pre	0.288729514388423	Overlapping
312	Recent	Post	0.521205727927005	Overlapping
312	Recent	Pre	0.306011640599962	Non-overlapping
312	Recent	Post	0.501857410355492	Non-overlapping
312	Remote	Pre	0.246178588509609	Overlapping
312	Remote	Post	0.45796198878583	Overlapping
312	Remote	Pre	0.267993388255338	Non-overlapping
312	Remote	Post	0.419838649660412	Non-overlapping
313	Recent	Pre	0.339764059679312	Overlapping
313	Recent	Post	0.338682962676691	Overlapping
313	Recent	Pre	0.31432019903969	Non-overlapping
313	Recent	Post	0.323570501459757	Non-overlapping
313	Remote	Pre	0.298355884826468	Overlapping
313	Remote	Post	0.312538110440541	Overlapping
313	Remote	Pre	0.29148965566239	Non-overlapping
313	Remote	Post	0.308430015297838	Non-overlapping
314	Recent	Pre	0.32255443199488	Overlapping
314	Recent	Post	0.332453976419077	Overlapping
314	Recent	Pre	0.313882243248305	Non-overlapping
314	Recent	Post	0.303729737255485	Non-overlapping
314	Remote	Pre	0.249335126522645	Overlapping
314	Remote	Post	0.196167101212574	Overlapping
314	Remote	Pre	0.27460718153794	Non-overlapping
314	Remote	Post	0.230381047871348	Non-overlapping
316	Recent	Pre	0.339642845979078	Overlapping
316	Recent	Post	0.134003415348322	Overlapping
316	Recent	Pre	0.350197542780625	Non-overlapping
316	Recent	Post	0.135510628659373	Non-overlapping
316	Remote	Pre	0.309681013715361	Overlapping
316	Remote	Post	0.276462803690219	Overlapping
316	Remote	Pre	0.320143244759037	Non-overlapping
316	Remote	Post	0.254901042978415	Non-overlapping
317	Recent	Pre	0.274442822283237	Overlapping
317	Recent	Post	0.389421538368144	Overlapping
317	Recent	Pre	0.292062646973916	Non-overlapping
317	Recent	Post	0.376916296079308	Non-overlapping
317	Remote	Pre	0.314196304310259	Overlapping
317	Remote	Post	0.340082772116513	Overlapping
317	Remote	Pre	0.304472816425106	Non-overlapping
317	Remote	Post	0.329787246131369	Non-overlapping
318	Recent	Pre	0.287467305655823	Overlapping
318	Recent	Post	0.321395227568805	Overlapping
318	Recent	Pre	0.260160341508086	Non-overlapping
318	Recent	Post	0.348397501899622	Non-overlapping
318	Remote	Pre	0.2837330047312	Overlapping
318	Remote	Post	0.456110203589482	Overlapping
318	Remote	Pre	0.293844724099522	Non-overlapping
318	Remote	Post	0.424376890059607	Non-overlapping
319	Recent	Pre	0.208731881283536	Overlapping
319	Recent	Post	0.350332567831162	Overlapping
319	Recent	Pre	0.200312035666317	Non-overlapping
319	Recent	Post	0.31297840765637	Non-overlapping
319	Remote	Pre	0.188346040232254	Overlapping
319	Remote	Post	0.368690222844956	Overlapping
319	Remote	Pre	0.193470645636133	Non-overlapping
319	Remote	Post	0.354455682412369	Non-overlapping
302	Recent	Pre	0.264949929803413	Overlapping
302	Recent	Post	0.277800292122493	Overlapping
302	Recent	Pre	0.317598960646035	Non-overlapping
302	Recent	Post	0.26432664881967	Non-overlapping
302	Remote	Pre	0.310743162901	Overlapping
302	Remote	Post	0.329256469025443	Overlapping
302	Remote	Pre	0.323374295348893	Non-overlapping
302	Remote	Post	0.293187488170942	Non-overlapping
320	Recent	Pre	0.32154930374213	Overlapping
320	Recent	Post	0.383820501618664	Overlapping
320	Recent	Pre	0.298452635230787	Non-overlapping
320	Recent	Post	0.354228572765823	Non-overlapping
320	Remote	Pre	0.246168885508454	Overlapping
320	Remote	Post	0.402370348193747	Overlapping
320	Remote	Pre	0.283183430127084	Non-overlapping
320	Remote	Post	0.392882630056651	Non-overlapping
322	Recent	Pre	0.157932643323023	Overlapping
322	Recent	Post	0.542844232761594	Overlapping
322	Recent	Pre	0.20024365461157	Non-overlapping
322	Recent	Post	0.531843719020272	Non-overlapping
322	Remote	Pre	0.213165296743957	Overlapping
322	Remote	Post	0.389352013944393	Overlapping
322	Remote	Pre	0.231061127022969	Non-overlapping
322	Remote	Post	0.408745701071276	Non-overlapping
323	Recent	Pre	0.370430103341948	Overlapping
323	Recent	Post	0.278510633998976	Overlapping
323	Recent	Pre	0.384677325646795	Non-overlapping
323	Recent	Post	0.315810489553972	Non-overlapping
323	Remote	Pre	0.36330932651845	Overlapping
323	Remote	Post	0.388791584961991	Overlapping
323	Remote	Pre	0.32473472504201	Non-overlapping
323	Remote	Post	0.358400783218018	Non-overlapping
324	Recent	Pre	0.121429885521654	Overlapping
324	Recent	Post	0.244736673872454	Overlapping
324	Recent	Pre	0.121542194195734	Non-overlapping
324	Recent	Post	0.179339586218984	Non-overlapping
324	Remote	Pre	0.139378541948786	Overlapping
324	Remote	Post	0.15965368272311	Overlapping
324	Remote	Pre	0.160485702510041	Non-overlapping
324	Remote	Post	0.0707912087459732	Non-overlapping
325	Recent	Pre	0.146890604506821	Overlapping
325	Recent	Post	0.405244994984865	Overlapping
325	Recent	Pre	0.143801106493712	Non-overlapping
325	Recent	Post	0.374090042075674	Non-overlapping
325	Remote	Pre	0.151676265008717	Overlapping
325	Remote	Post	0.42068559512458	Overlapping
325	Remote	Pre	0.176732987051309	Non-overlapping
325	Remote	Post	0.445101115652717	Non-overlapping
326	Recent	Pre	0.137456688513342	Overlapping
326	Recent	Post	0.195108156046031	Overlapping
326	Recent	Pre	0.159224506037436	Non-overlapping
326	Recent	Post	0.185400370557089	Non-overlapping
326	Remote	Pre	0.186403147893043	Overlapping
326	Remote	Post	0.186703135321488	Overlapping
326	Remote	Pre	0.190421427768276	Non-overlapping
326	Remote	Post	0.162022365342848	Non-overlapping
327	Recent	Pre	0.292944097467462	Overlapping
327	Recent	Post	0.175004639436867	Overlapping
327	Recent	Pre	0.317370715357761	Non-overlapping
327	Recent	Post	0.172643508659928	Non-overlapping
327	Remote	Pre	0.340803114830999	Overlapping
327	Remote	Post	0.196974304762666	Overlapping
327	Remote	Pre	0.310294684228231	Non-overlapping
327	Remote	Post	0.258215719116715	Non-overlapping
328	Recent	Pre	0.344732865842612	Overlapping
328	Recent	Post	0.45232949899988	Overlapping
328	Recent	Pre	0.377391373950509	Non-overlapping
328	Recent	Post	0.451309949322997	Non-overlapping
328	Remote	Pre	0.39351742397675	Overlapping
328	Remote	Post	0.482643631042616	Overlapping
328	Remote	Pre	0.32266579135403	Non-overlapping
328	Remote	Post	0.457961845725427	Non-overlapping
303	Recent	Pre	0.20989438715166	Overlapping
303	Recent	Post	0.361452625830588	Overlapping
303	Recent	Pre	0.230177695573749	Non-overlapping
303	Recent	Post	0.349299201733193	Non-overlapping
303	Remote	Pre	0.245188320083372	Overlapping
303	Remote	Post	0.368200108034701	Overlapping
303	Remote	Pre	0.246522398390102	Non-overlapping
303	Remote	Post	0.363719397601655	Non-overlapping
304	Recent	Pre	0.258006884628733	Overlapping
304	Recent	Post	0.51126109601539	Overlapping
304	Recent	Pre	0.237222525155842	Non-overlapping
304	Recent	Post	0.51283423496665	Non-overlapping
304	Remote	Pre	0.223314252215583	Overlapping
304	Remote	Post	0.528330557782905	Overlapping
304	Remote	Pre	0.222314841518978	Non-overlapping
304	Remote	Post	0.547321403658022	Non-overlapping
306	Recent	Pre	0.171337286678981	Overlapping
306	Recent	Post	0.277217543498434	Overlapping
306	Recent	Pre	0.180040127354485	Non-overlapping
306	Recent	Post	0.284130940241911	Non-overlapping
306	Remote	Pre	0.186654134978241	Overlapping
306	Remote	Post	0.306254419042509	Overlapping
306	Remote	Pre	0.157622336304831	Non-overlapping
306	Remote	Post	0.286916070651856	Non-overlapping
308	Recent	Pre	0.182473802702622	Overlapping
308	Recent	Post	0.228995398599269	Overlapping
308	Recent	Pre	0.167285076168451	Non-overlapping
308	Recent	Post	0.194857577991256	Non-overlapping
308	Remote	Pre	0.139395459682859	Overlapping
308	Remote	Post	0.296824762718349	Overlapping
308	Remote	Pre	0.109314222911635	Non-overlapping
308	Remote	Post	0.294001155000846	Non-overlapping
309	Recent	Pre	0.405707696433154	Overlapping
309	Recent	Post	0.384166471199779	Overlapping
309	Recent	Pre	0.396133707120196	Non-overlapping
309	Recent	Post	0.364406972690176	Non-overlapping
309	Remote	Pre	0.429388198638132	Overlapping
309	Remote	Post	0.383791362708314	Overlapping
309	Remote	Pre	0.408937703361092	Non-overlapping
309	Remote	Post	0.37153021385738	Non-overlapping
