# Supplementary material for: Integration of overlapping sequences emerges with consolidation through medial prefrontal cortex neural ensembles and hippocampal–cortical connectivity
Source: eLife. 2024 Nov 15;13:e84359. doi: 10.7554/eLife.84359 (PMC11567667; doi:10.7554/eLife.84359)
Supplement: Figure 3—figure supplement 4—source data 3. [file elife-84359-fig3-figsupp4-data3.csv]

subj	day	prepost	sim
301	Recent	Post	0.152007469214408
301	Recent	Pre	0.0763196065226249
301	Remote	Post	-0.0426721817471304
301	Remote	Pre	0.0330965808513879
302	Recent	Post	0.074289300412658
302	Recent	Pre	-0.17527756524607
302	Remote	Post	0.169756501255925
302	Remote	Pre	-0.07331954490447
303	Recent	Post	0.073686296942315
303	Recent	Pre	-0.0923782070158082
303	Remote	Post	0.0196171006191793
303	Remote	Pre	-0.00480749944923022
304	Recent	Post	-0.0066643136505269
304	Recent	Pre	0.0682846567929454
304	Remote	Post	-0.0822249471805083
304	Remote	Pre	0.00532132505768743
306	Recent	Post	-0.0309531530936822
306	Recent	Pre	-0.052446365469307
306	Remote	Post	0.0635661252017553
306	Remote	Pre	0.172751244045546
308	Recent	Post	0.115141369027438
308	Recent	Pre	0.0684873047740831
308	Remote	Post	0.00854625151342305
308	Remote	Pre	0.132221783277411
309	Recent	Post	0.0607902671625999
309	Recent	Pre	0.0436671610346339
309	Remote	Post	0.0420768763401224
309	Remote	Pre	0.118414552720796
310	Recent	Post	-0.0388131423571357
310	Recent	Pre	-0.0251260600045725
310	Remote	Post	-0.111211776191309
310	Remote	Pre	-0.0784472770138296
311	Recent	Post	-0.0791826980572017
311	Recent	Pre	-0.057978258192211
311	Remote	Post	0.0834498383324678
311	Remote	Pre	0.00217091499793028
312	Recent	Post	0.0780289011847096
312	Recent	Pre	-0.0545011712571973
312	Remote	Post	0.096575468079216
312	Remote	Pre	-0.0535931758207028
313	Recent	Post	0.121178262409628
313	Recent	Pre	0.150922107733952
313	Remote	Post	0.0147451257269899
313	Remote	Pre	0.0237630307281493
314	Recent	Post	0.148287024123798
314	Recent	Pre	0.0495911097298266
314	Remote	Post	-0.103094863561539
314	Remote	Pre	-0.122580699824628
316	Recent	Post	-0.00563420676494521
316	Recent	Pre	-0.0457193955158451
316	Remote	Post	0.0946359446468984
316	Remote	Pre	-0.0551045728299159
317	Recent	Post	0.038496857355574
317	Recent	Pre	-0.0763889298725871
317	Remote	Post	0.0322010852486837
317	Remote	Pre	0.0445329856574372
318	Recent	Post	-0.104095457648247
318	Recent	Pre	0.138289633008813
318	Remote	Post	0.131915814600212
318	Remote	Pre	-0.0481847377439546
319	Recent	Post	0.168989229588816
319	Recent	Pre	0.0531008724287519
319	Remote	Post	0.044865524093818
319	Remote	Pre	-0.0276569577418091
320	Recent	Post	0.110555811779576
320	Recent	Pre	0.110458218004453
320	Remote	Post	0.026937442300799
320	Remote	Pre	-0.132070531866683
322	Recent	Post	0.0526448325311832
322	Recent	Pre	-0.198292897002476
322	Remote	Post	-0.0670937917688811
322	Remote	Pre	-0.0661055094337427
323	Recent	Post	-0.101567206393636
323	Recent	Pre	-0.0543069296873228
323	Remote	Post	0.100773747314602
323	Remote	Pre	0.163983535312128
324	Recent	Post	0.196759293307944
324	Recent	Pre	-0.000434883092342599
324	Remote	Post	0.200068961866525
324	Remote	Pre	-0.0576869405130702
325	Recent	Post	0.109180295405157
325	Recent	Pre	0.0178336857453137
325	Remote	Post	-0.0976434924835575
325	Remote	Pre	-0.122910838184592
326	Recent	Post	0.0337291036462123
326	Recent	Pre	-0.112117099651537
326	Remote	Post	0.100673023082029
326	Remote	Pre	-0.019448404576512
327	Recent	Post	0.00768324141366196
327	Recent	Pre	-0.121201547712075
327	Remote	Post	-0.153726797409679
327	Remote	Pre	0.13601748212081
328	Recent	Post	0.00346696719520665
328	Recent	Pre	-0.130449327153019
328	Remote	Post	0.126908057753104
328	Remote	Pre	0.216075501785584
