# Supplementary material for: Integration of overlapping sequences emerges with consolidation through medial prefrontal cortex neural ensembles and hippocampal–cortical connectivity
Source: eLife. 2024 Nov 15;13:e84359. doi: 10.7554/eLife.84359 (PMC11567667; doi:10.7554/eLife.84359)
Supplement: Figure 3—figure supplement 4—source data 4. [file elife-84359-fig3-figsupp4-data4.csv]

subj	day	prepost	sim	overlap
301	Recent	Pre	0.0529768755946722	Non-overlapping
301	Recent	Post	0.0344673143518964	Non-overlapping
301	Recent	Pre	0.0542130603790876	Overlapping
301	Recent	Post	0.103911995157223	Overlapping
301	Remote	Pre	0.00880125577125613	Overlapping
301	Remote	Post	-0.0515760416592571	Overlapping
301	Remote	Pre	-0.00849856104759356	Non-overlapping
301	Remote	Post	0.0467222355804039	Non-overlapping
310	Recent	Pre	-0.0352716922012028	Non-overlapping
310	Recent	Post	0.00228122521976783	Non-overlapping
310	Recent	Pre	-0.0336646184558697	Overlapping
310	Recent	Post	0.0695353896872038	Overlapping
310	Remote	Pre	0.0214900891018208	Overlapping
310	Remote	Post	-0.110946081827413	Overlapping
310	Remote	Pre	-0.0369994136533532	Non-overlapping
310	Remote	Post	-0.0875842974782684	Non-overlapping
311	Recent	Pre	0.0338255728770504	Non-overlapping
311	Recent	Post	0.183224031077156	Non-overlapping
311	Recent	Pre	-0.00763300710883016	Overlapping
311	Recent	Post	0.228866382215949	Overlapping
311	Remote	Pre	0.0174837019316328	Overlapping
311	Remote	Post	0.217534320172787	Overlapping
311	Remote	Pre	0.0661943777468446	Non-overlapping
311	Remote	Post	0.173918525996765	Non-overlapping
312	Recent	Pre	-0.0119833011394354	Non-overlapping
312	Recent	Post	0.0617449220161831	Non-overlapping
312	Recent	Pre	-0.0665875064388471	Overlapping
312	Recent	Post	0.121628150698808	Overlapping
312	Remote	Pre	0.0191920742517255	Overlapping
312	Remote	Post	0.115896474318168	Overlapping
312	Remote	Pre	0.0365203229732325	Non-overlapping
312	Remote	Post	0.0379902551011483	Non-overlapping
313	Recent	Pre	0.0588593754613134	Non-overlapping
313	Recent	Post	-0.00243345094661486	Non-overlapping
313	Recent	Pre	0.000761605149040753	Overlapping
313	Recent	Post	-0.0805602924917954	Overlapping
313	Remote	Pre	0.0596417456328868	Overlapping
313	Remote	Post	0.043433189413932	Overlapping
313	Remote	Pre	0.0568549074198132	Non-overlapping
313	Remote	Post	0.0619900367796527	Non-overlapping
314	Recent	Pre	-0.0199586415671944	Non-overlapping
314	Recent	Post	-0.156056440616479	Non-overlapping
314	Recent	Pre	-0.0610995787247612	Overlapping
314	Recent	Post	-0.0944823514648888	Overlapping
314	Remote	Pre	-0.0089228304754759	Overlapping
314	Remote	Post	-0.126836496054626	Overlapping
314	Remote	Pre	-0.00950060544473556	Non-overlapping
314	Remote	Post	-0.165067014837201	Non-overlapping
316	Recent	Pre	0.113684278237153	Non-overlapping
316	Recent	Post	0.053726799245656	Non-overlapping
316	Recent	Pre	0.0656888066840107	Overlapping
316	Recent	Post	0.0235893440754141	Overlapping
316	Remote	Pre	0.0479221837316062	Overlapping
316	Remote	Post	-0.0957665860899073	Overlapping
316	Remote	Pre	0.0796962355224867	Non-overlapping
316	Remote	Post	-0.0313885583042117	Non-overlapping
317	Recent	Pre	-0.0593019587054326	Non-overlapping
317	Recent	Post	-0.0572650292226464	Non-overlapping
317	Recent	Pre	-0.106371764868723	Overlapping
317	Recent	Post	-0.0313116598249749	Overlapping
317	Remote	Pre	-0.069149009096315	Overlapping
317	Remote	Post	-0.0695267704495964	Overlapping
317	Remote	Pre	-0.0862654872591572	Non-overlapping
317	Remote	Post	-0.0119434969001984	Non-overlapping
318	Recent	Pre	-0.0861181482035734	Non-overlapping
318	Recent	Post	0.00885227698852833	Non-overlapping
318	Recent	Pre	-0.135702746882961	Overlapping
318	Recent	Post	-0.0311148998676421	Overlapping
318	Remote	Pre	-0.148621006896297	Overlapping
318	Remote	Post	-0.064333264592236	Overlapping
318	Remote	Pre	-0.0916549959058394	Non-overlapping
318	Remote	Post	-0.0886230685226353	Non-overlapping
319	Recent	Pre	-0.0411329850728233	Non-overlapping
319	Recent	Post	-0.00614455812386017	Non-overlapping
319	Recent	Pre	-0.00929655516570165	Overlapping
319	Recent	Post	-0.0349092425481089	Overlapping
319	Remote	Pre	-0.0695437484943578	Overlapping
319	Remote	Post	-0.0931885556331762	Overlapping
319	Remote	Pre	-0.11060151479688	Non-overlapping
319	Remote	Post	0.0175053340231662	Non-overlapping
302	Recent	Pre	-0.0263102923960846	Non-overlapping
302	Recent	Post	0.0304258607489555	Non-overlapping
302	Recent	Pre	-0.0772492155586181	Overlapping
302	Recent	Post	0.0303636618140903	Overlapping
302	Remote	Pre	0.00105372622703453	Overlapping
302	Remote	Post	0.0529745420167064	Overlapping
302	Remote	Pre	0.00481742086140939	Non-overlapping
302	Remote	Post	0.0729269484083575	Non-overlapping
320	Recent	Pre	0.0632397088615117	Non-overlapping
320	Recent	Post	0.0424500600392682	Non-overlapping
320	Recent	Pre	0.0793532802543871	Overlapping
320	Recent	Post	0.0261777156344349	Overlapping
320	Remote	Pre	0.151428999120947	Overlapping
320	Remote	Post	-0.0375440152602918	Overlapping
320	Remote	Pre	0.166158002375493	Non-overlapping
320	Remote	Post	-0.0319202117647141	Non-overlapping
322	Recent	Pre	0.0555866963732734	Non-overlapping
322	Recent	Post	0.0689757629182347	Non-overlapping
322	Recent	Pre	0.0500860099668863	Overlapping
322	Recent	Post	0.11296322736501	Overlapping
322	Remote	Pre	0.0233697310842701	Overlapping
322	Remote	Post	0.0394584177700096	Overlapping
322	Remote	Pre	-0.0667401410693573	Non-overlapping
322	Remote	Post	0.0236480972921397	Non-overlapping
323	Recent	Pre	-0.0563302499642662	Non-overlapping
323	Recent	Post	0.0762424532798882	Non-overlapping
323	Recent	Pre	-0.0157371634452605	Overlapping
323	Recent	Post	0.115941197524486	Overlapping
323	Remote	Pre	0.00529046630750143	Overlapping
323	Remote	Post	0.14164657000996	Overlapping
323	Remote	Pre	-0.0151177112573847	Non-overlapping
323	Remote	Post	0.0819161899594178	Non-overlapping
324	Recent	Pre	-0.0106154337101177	Non-overlapping
324	Recent	Post	-0.0489660625051582	Non-overlapping
324	Recent	Pre	-0.00124262318234157	Overlapping
324	Recent	Post	0.0486223817008308	Overlapping
324	Remote	Pre	0.0546122136876273	Overlapping
324	Remote	Post	-0.0260345397205003	Overlapping
324	Remote	Pre	0.0944504350706979	Non-overlapping
324	Remote	Post	-0.0517962719099836	Non-overlapping
325	Recent	Pre	0.0410859577860515	Non-overlapping
325	Recent	Post	0.0303934283900581	Non-overlapping
325	Recent	Pre	0.0963333304276947	Overlapping
325	Recent	Post	-0.00208527401425761	Overlapping
325	Remote	Pre	0.0895968753619089	Overlapping
325	Remote	Post	-0.128999459296961	Overlapping
325	Remote	Pre	0.0657895840789844	Non-overlapping
325	Remote	Post	-0.0473757795579363	Non-overlapping
326	Recent	Pre	0.00530196917751537	Non-overlapping
326	Recent	Post	-0.030891032249112	Non-overlapping
326	Recent	Pre	0.0907645137639119	Overlapping
326	Recent	Post	-0.00236086797470612	Overlapping
326	Remote	Pre	0.0701228385274398	Overlapping
326	Remote	Post	-0.0453085250175036	Overlapping
326	Remote	Pre	0.0414699912302384	Non-overlapping
326	Remote	Post	-0.0239784396592072	Non-overlapping
327	Recent	Pre	-0.0421501708373778	Non-overlapping
327	Recent	Post	-0.0590691561215758	Non-overlapping
327	Recent	Pre	-0.0264668478945615	Overlapping
327	Recent	Post	-0.0792784158293436	Overlapping
327	Remote	Pre	0.0109826991768998	Overlapping
327	Remote	Post	-0.0619098707389236	Overlapping
327	Remote	Pre	0.0263145428157532	Non-overlapping
327	Remote	Post	-0.00604974343198397	Non-overlapping
328	Recent	Pre	0.0336387762401399	Non-overlapping
328	Recent	Post	-0.0253806407920688	Non-overlapping
328	Recent	Pre	-0.0361069465060098	Overlapping
328	Recent	Post	-0.0143079249608535	Overlapping
328	Remote	Pre	-0.0502855759939378	Overlapping
328	Remote	Post	-0.0562174230931615	Overlapping
328	Remote	Pre	-0.011637623844349	Non-overlapping
328	Remote	Post	0.000836296741986632	Non-overlapping
303	Recent	Pre	-0.0521974240675459	Non-overlapping
303	Recent	Post	-0.0396073648120271	Non-overlapping
303	Recent	Pre	-0.0654882372179292	Overlapping
303	Recent	Post	-0.0685687312397072	Overlapping
303	Remote	Pre	0.021644864897888	Overlapping
303	Remote	Post	0.0352566634834568	Overlapping
303	Remote	Pre	0.0451337098232682	Non-overlapping
303	Remote	Post	-0.0343808693272967	Non-overlapping
304	Recent	Pre	0.0323625683331295	Non-overlapping
304	Recent	Post	-0.0370023872752148	Non-overlapping
304	Recent	Pre	0.0153116834279386	Overlapping
304	Recent	Post	0.0468405787593937	Overlapping
304	Remote	Pre	0.0493757298429601	Overlapping
304	Remote	Post	0.00151724999580749	Overlapping
304	Remote	Pre	-0.0191344141603148	Non-overlapping
304	Remote	Post	-0.0930063993586624	Non-overlapping
306	Recent	Pre	-0.014022348335957	Non-overlapping
306	Recent	Post	-0.0525871750551333	Non-overlapping
306	Recent	Pre	-0.0666724150328048	Overlapping
306	Recent	Post	-0.021850808895552	Overlapping
306	Remote	Pre	-0.139098284894931	Overlapping
306	Remote	Post	-0.0606975729138144	Overlapping
306	Remote	Pre	-0.0318286409808228	Non-overlapping
306	Remote	Post	-0.0910562959563238	Non-overlapping
308	Recent	Pre	0.0402335437401879	Non-overlapping
308	Recent	Post	0.0524440100819207	Non-overlapping
308	Recent	Pre	0.000224198798738249	Overlapping
308	Recent	Post	0.0198208108207062	Overlapping
308	Remote	Pre	-0.022571896545414	Overlapping
308	Remote	Post	0.140678094954064	Overlapping
308	Remote	Pre	-0.0486578340772011	Non-overlapping
308	Remote	Post	0.082719226284362	Non-overlapping
309	Recent	Pre	-0.0502776217782812	Non-overlapping
309	Recent	Post	-0.0594506164260166	Non-overlapping
309	Recent	Pre	-0.0606859100224224	Overlapping
309	Recent	Post	0.0178009134563782	Overlapping
309	Remote	Pre	0.0110667909730383	Overlapping
309	Remote	Post	-0.0496667398238442	Overlapping
309	Remote	Pre	-0.0011004980088454	Non-overlapping
309	Remote	Post	0.0116392374666675	Non-overlapping
