# Supplementary material for: Integration of overlapping sequences emerges with consolidation through medial prefrontal cortex neural ensembles and hippocampal–cortical connectivity
Source: eLife. 2024 Nov 15;13:e84359. doi: 10.7554/eLife.84359 (PMC11567667; doi:10.7554/eLife.84359)
Supplement: Figure 4—source data 1. [file elife-84359-fig4-data1.csv]

subj	run	r
302	pre-enc	-0.0413334458963129
302	post-rec	-0.494704200284804
302	post-rem	0.353844325344534
303	pre-enc	0.10972862386789
303	post-rec	0.0529509016515551
303	post-rem	0.174306174482904
304	pre-enc	0.252805390933938
304	post-rec	0.223598532024728
304	post-rem	-0.0335567063948414
306	pre-enc	-0.363787252127685
306	post-rec	-0.131274080414137
306	post-rem	0.0482104900776417
308	pre-enc	0.196115521956027
308	post-rec	-0.164654039074046
308	post-rem	0.207407068069565
309	pre-enc	0.0354920182900086
309	post-rec	0.0229959500956821
309	post-rem	0.111402918474238
310	pre-enc	-0.247397910712381
310	post-rec	0.0844308837002912
310	post-rem	-0.0848521505656564
311	pre-enc	-0.0185870949461958
311	post-rec	0.157806620766669
311	post-rem	0.158474325913489
312	pre-enc	0.000265131017959878
312	post-rec	0.17039045255534
312	post-rem	-0.212788851226147
313	pre-enc	-0.502569546637347
313	post-rec	-0.104712224703356
313	post-rem	0.0410002227797147
314	pre-enc	-0.0740359223811892
314	post-rec	-0.0512354949173809
314	post-rem	0.0251578843537428
316	pre-enc	-0.0336999585025596
316	post-rec	-0.236011106268363
316	post-rem	-0.100863661184098
317	pre-enc	-0.0312469609490263
317	post-rec	-0.183935030279963
317	post-rem	0.133980399680583
318	pre-enc	-0.189273461984137
318	post-rec	-0.00780166444233162
318	post-rem	-0.0991337634209062
319	pre-enc	-0.109669238656988
319	post-rec	-0.203226618543708
319	post-rem	-0.021411680177472
320	pre-enc	-0.303544225002065
320	post-rec	0.0829027735167428
320	post-rem	0.335503954678701
322	pre-enc	-0.224898784698949
322	post-rec	0.288418636053579
322	post-rem	0.0784589819566835
323	pre-enc	-0.105022559046152
323	post-rec	0.120429564072225
323	post-rem	-0.010405198162391
324	pre-enc	-0.0365785873713659
324	post-rec	-0.123489195260294
324	post-rem	-0.12271394738336
325	pre-enc	0.0141001486951844
325	post-rec	-0.334829076831358
325	post-rem	0.130342513873293
326	pre-enc	0.0107906066542937
326	post-rec	0.109168265468531
326	post-rem	0.297900075462525
327	pre-enc	-0.320052202145379
327	post-rec	0.127137253666982
327	post-rem	-0.0150076226372294
328	pre-enc	0.219982381693481
328	post-rec	0.272351590517455
328	post-rem	-0.0737222278208555
