# Supplementary material for: Integration of overlapping sequences emerges with consolidation through medial prefrontal cortex neural ensembles and hippocampal–cortical connectivity
Source: eLife. 2024 Nov 15;13:e84359. doi: 10.7554/eLife.84359 (PMC11567667; doi:10.7554/eLife.84359)
Supplement: Figure 4—source data 2. [file elife-84359-fig4-data2.csv]

subj	day	r	median_rt_C1C2
302	Recent	-0.453370754388491	-0.0185000000000001
302	Remote	0.395177771240847	0.1585
303	Recent	-0.0567777222163349	-0.0525000000000001
303	Remote	0.064577550615014	-0.00550000000000006
304	Recent	-0.02920685890921	0.0864999999999999
304	Remote	-0.286362097328779	0.051
306	Recent	0.232513171713548	0.104
306	Remote	0.411997742205327	0.0995
308	Recent	-0.360769561030073	0.05
308	Remote	0.011291546113538	-0.00800000000000001
309	Recent	-0.0124960681943265	-0.0765
309	Remote	0.0759109001842294	0.0105
310	Recent	0.331828794412672	0.0145
310	Remote	0.162545760146725	0.0645
311	Recent	0.176393715712865	-0.119
311	Remote	0.177061420859685	0.056
312	Recent	0.17012532153738	0.0205
312	Remote	-0.213053982244107	-0.0955
313	Recent	0.397857321933991	-0.0205
313	Remote	0.543569769417062	0.0995
314	Recent	0.0228004274638083	0.0845
314	Remote	0.099193806734932	-0.0559999999999999
316	Recent	-0.202311147765803	-0.0185
316	Remote	-0.0671637026815384	0.153
317	Recent	-0.152688069330937	0.051
317	Remote	0.165227360629609	-0.023
318	Recent	0.181471797541805	-0.0115
318	Remote	0.0901396985632308	-0.085
319	Recent	-0.09355737988672	0.0625
319	Remote	0.088257558479516	0.0509999999999999
320	Recent	0.386446998518808	0.0389999999999999
320	Remote	0.639048179680766	0.1275
322	Recent	0.513317420752528	0.0639999999999999
322	Remote	0.303357766655633	0.00949999999999995
323	Recent	0.225452123118377	0.0585
323	Remote	0.094617360883761	0.0974999999999999
324	Recent	-0.0869106078889281	0.0315
324	Remote	-0.0861353600119941	0.03
325	Recent	-0.348929225526542	-0.0125000000000001
325	Remote	0.116242365178109	0.0145000000000001
326	Recent	0.0983776588142373	-0.1575
326	Remote	0.287109468808231	0.127
327	Recent	0.447189455812361	0.026
327	Remote	0.30504457950815	0.155
328	Recent	0.052369208823974	-0.032
328	Remote	-0.293704609514337	-0.0695
