# Supplementary material for: Integration of overlapping sequences emerges with consolidation through medial prefrontal cortex neural ensembles and hippocampal–cortical connectivity
Source: eLife. 2024 Nov 15;13:e84359. doi: 10.7554/eLife.84359 (PMC11567667; doi:10.7554/eLife.84359)
Supplement: Figure 4—figure supplement 1—source data 1. [file elife-84359-fig4-figsupp1-data1.csv]

subj	day	prepost	r	median_rt_C1C2
302	Recent	Post	-0.494704200284804	-0.0185000000000001
302	Recent	Pre	-0.0413334458963129	-0.0185000000000001
302	Remote	Post	0.353844325344534	0.1585
302	Remote	Pre	-0.0413334458963129	0.1585
303	Recent	Post	0.0529509016515551	-0.0525000000000001
303	Recent	Pre	0.10972862386789	-0.0525000000000001
303	Remote	Post	0.174306174482904	-0.00550000000000006
303	Remote	Pre	0.10972862386789	-0.00550000000000006
304	Recent	Post	0.223598532024728	0.0864999999999999
304	Recent	Pre	0.252805390933938	0.0864999999999999
304	Remote	Post	-0.0335567063948414	0.051
304	Remote	Pre	0.252805390933938	0.051
306	Recent	Post	-0.131274080414137	0.104
306	Recent	Pre	-0.363787252127685	0.104
306	Remote	Post	0.0482104900776417	0.0995
306	Remote	Pre	-0.363787252127685	0.0995
308	Recent	Post	-0.164654039074046	0.05
308	Recent	Pre	0.196115521956027	0.05
308	Remote	Post	0.207407068069565	-0.00800000000000001
308	Remote	Pre	0.196115521956027	-0.00800000000000001
309	Recent	Post	0.0229959500956821	-0.0765
309	Recent	Pre	0.0354920182900086	-0.0765
309	Remote	Post	0.111402918474238	0.0105
309	Remote	Pre	0.0354920182900086	0.0105
310	Recent	Post	0.0844308837002912	0.0145
310	Recent	Pre	-0.247397910712381	0.0145
310	Remote	Post	-0.0848521505656564	0.0645
310	Remote	Pre	-0.247397910712381	0.0645
311	Recent	Post	0.157806620766669	-0.119
311	Recent	Pre	-0.0185870949461958	-0.119
311	Remote	Post	0.158474325913489	0.056
311	Remote	Pre	-0.0185870949461958	0.056
312	Recent	Post	0.17039045255534	0.0205
312	Recent	Pre	0.000265131017959878	0.0205
312	Remote	Post	-0.212788851226147	-0.0955
312	Remote	Pre	0.000265131017959878	-0.0955
313	Recent	Post	-0.104712224703356	-0.0205
313	Recent	Pre	-0.502569546637347	-0.0205
313	Remote	Post	0.0410002227797147	0.0995
313	Remote	Pre	-0.502569546637347	0.0995
314	Recent	Post	-0.0512354949173809	0.0845
314	Recent	Pre	-0.0740359223811892	0.0845
314	Remote	Post	0.0251578843537428	-0.0559999999999999
314	Remote	Pre	-0.0740359223811892	-0.0559999999999999
316	Recent	Post	-0.236011106268363	-0.0185
316	Recent	Pre	-0.0336999585025596	-0.0185
316	Remote	Post	-0.100863661184098	0.153
316	Remote	Pre	-0.0336999585025596	0.153
317	Recent	Post	-0.183935030279963	0.051
317	Recent	Pre	-0.0312469609490263	0.051
317	Remote	Post	0.133980399680583	-0.023
317	Remote	Pre	-0.0312469609490263	-0.023
318	Recent	Post	-0.00780166444233162	-0.0115
318	Recent	Pre	-0.189273461984137	-0.0115
318	Remote	Post	-0.0991337634209062	-0.085
318	Remote	Pre	-0.189273461984137	-0.085
319	Recent	Post	-0.203226618543708	0.0625
319	Recent	Pre	-0.109669238656988	0.0625
319	Remote	Post	-0.021411680177472	0.0509999999999999
319	Remote	Pre	-0.109669238656988	0.0509999999999999
320	Recent	Post	0.0829027735167428	0.0389999999999999
320	Recent	Pre	-0.303544225002065	0.0389999999999999
320	Remote	Post	0.335503954678701	0.1275
320	Remote	Pre	-0.303544225002065	0.1275
322	Recent	Post	0.288418636053579	0.0639999999999999
322	Recent	Pre	-0.224898784698949	0.0639999999999999
322	Remote	Post	0.0784589819566835	0.00949999999999995
322	Remote	Pre	-0.224898784698949	0.00949999999999995
323	Recent	Post	0.120429564072225	0.0585
323	Recent	Pre	-0.105022559046152	0.0585
323	Remote	Post	-0.010405198162391	0.0974999999999999
323	Remote	Pre	-0.105022559046152	0.0974999999999999
324	Recent	Post	-0.123489195260294	0.0315
324	Recent	Pre	-0.0365785873713659	0.0315
324	Remote	Post	-0.12271394738336	0.03
324	Remote	Pre	-0.0365785873713659	0.03
325	Recent	Post	-0.334829076831358	-0.0125000000000001
325	Recent	Pre	0.0141001486951844	-0.0125000000000001
325	Remote	Post	0.130342513873293	0.0145000000000001
325	Remote	Pre	0.0141001486951844	0.0145000000000001
326	Recent	Post	0.109168265468531	-0.1575
326	Recent	Pre	0.0107906066542937	-0.1575
326	Remote	Post	0.297900075462525	0.127
326	Remote	Pre	0.0107906066542937	0.127
327	Recent	Post	0.127137253666982	0.026
327	Recent	Pre	-0.320052202145379	0.026
327	Remote	Post	-0.0150076226372294	0.155
327	Remote	Pre	-0.320052202145379	0.155
328	Recent	Post	0.272351590517455	-0.032
328	Recent	Pre	0.219982381693481	-0.032
328	Remote	Post	-0.0737222278208555	-0.0695
328	Remote	Pre	0.219982381693481	-0.0695
302	Recent	Change	-0.453370754388491	-0.0185000000000001
302	Remote	Change	0.395177771240847	0.1585
303	Recent	Change	-0.0567777222163349	-0.0525000000000001
303	Remote	Change	0.064577550615014	-0.00550000000000006
304	Recent	Change	-0.02920685890921	0.0864999999999999
304	Remote	Change	-0.286362097328779	0.051
306	Recent	Change	0.232513171713548	0.104
306	Remote	Change	0.411997742205327	0.0995
308	Recent	Change	-0.360769561030073	0.05
308	Remote	Change	0.011291546113538	-0.00800000000000001
309	Recent	Change	-0.0124960681943265	-0.0765
309	Remote	Change	0.0759109001842294	0.0105
310	Recent	Change	0.331828794412672	0.0145
310	Remote	Change	0.162545760146725	0.0645
311	Recent	Change	0.176393715712865	-0.119
311	Remote	Change	0.177061420859685	0.056
312	Recent	Change	0.17012532153738	0.0205
312	Remote	Change	-0.213053982244107	-0.0955
313	Recent	Change	0.397857321933991	-0.0205
313	Remote	Change	0.543569769417062	0.0995
314	Recent	Change	0.0228004274638083	0.0845
314	Remote	Change	0.099193806734932	-0.0559999999999999
316	Recent	Change	-0.202311147765803	-0.0185
316	Remote	Change	-0.0671637026815384	0.153
317	Recent	Change	-0.152688069330937	0.051
317	Remote	Change	0.165227360629609	-0.023
318	Recent	Change	0.181471797541805	-0.0115
318	Remote	Change	0.0901396985632308	-0.085
319	Recent	Change	-0.09355737988672	0.0625
319	Remote	Change	0.088257558479516	0.0509999999999999
320	Recent	Change	0.386446998518808	0.0389999999999999
320	Remote	Change	0.639048179680766	0.1275
322	Recent	Change	0.513317420752528	0.0639999999999999
322	Remote	Change	0.303357766655633	0.00949999999999995
323	Recent	Change	0.225452123118377	0.0585
323	Remote	Change	0.094617360883761	0.0974999999999999
324	Recent	Change	-0.0869106078889281	0.0315
324	Remote	Change	-0.0861353600119941	0.03
325	Recent	Change	-0.348929225526542	-0.0125000000000001
325	Remote	Change	0.116242365178109	0.0145000000000001
326	Recent	Change	0.0983776588142373	-0.1575
326	Remote	Change	0.287109468808231	0.127
327	Recent	Change	0.447189455812361	0.026
327	Remote	Change	0.30504457950815	0.155
328	Recent	Change	0.052369208823974	-0.032
328	Remote	Change	-0.293704609514337	-0.0695
