# Supplementary material for: Integration of overlapping sequences emerges with consolidation through medial prefrontal cortex neural ensembles and hippocampal–cortical connectivity
Source: eLife. 2024 Nov 15;13:e84359. doi: 10.7554/eLife.84359 (PMC11567667; doi:10.7554/eLife.84359)
Supplement: Figure 4—figure supplement 2—source data 1. [file elife-84359-fig4-figsupp2-data1.csv]

subj	run	r
302	pre-enc	-0.087530752380358
302	post-rec	0.0817471372969384
302	post-rem	-0.133880286467283
303	pre-enc	0.115840536091557
303	post-rec	-0.0112839877679174
303	post-rem	0.313128395575698
304	pre-enc	0.12375826246777
304	post-rec	0.0911069245315708
304	post-rem	-0.0265731647077101
306	pre-enc	-0.305632377936128
306	post-rec	-0.242507051791061
306	post-rem	-0.447621626518207
308	pre-enc	-0.299890407032357
308	post-rec	-0.083294224623887
308	post-rem	-0.208556591536087
309	pre-enc	0.117708889759162
309	post-rec	0.128244338657332
309	post-rem	-0.103260616295354
310	pre-enc	-0.12911623402857
310	post-rec	-0.25766125021339
310	post-rem	-0.0433807788659095
311	pre-enc	-0.155331005906715
311	post-rec	-0.0895053542053499
311	post-rem	-0.206338640003983
312	pre-enc	-0.0512621622740071
312	post-rec	-0.00510214549838658
312	post-rem	-0.352656296078531
313	pre-enc	-0.435835478761901
313	post-rec	-0.150889361158165
313	post-rem	-0.253209870512026
314	pre-enc	-0.194331858900327
314	post-rec	-0.270439934882326
314	post-rem	-0.123341132240602
316	pre-enc	-0.159878364704886
316	post-rec	0.0331571457984891
316	post-rem	-0.0537343967770736
317	pre-enc	-0.153307999793467
317	post-rec	-0.128475762344978
317	post-rem	0.0360725242284357
318	pre-enc	-0.218273944696106
318	post-rec	-0.414806336547804
318	post-rem	-0.0857690084005334
319	pre-enc	-0.346491273034807
319	post-rec	0.0730417522865159
319	post-rem	-0.391680929567378
320	pre-enc	-0.460198370580166
320	post-rec	-0.0227147057527483
320	post-rem	0.0790359414563186
322	pre-enc	-0.270040322471587
322	post-rec	-0.183374591799599
322	post-rem	-0.417524948481748
323	pre-enc	-0.400639698190188
323	post-rec	-0.135704527338583
323	post-rem	-0.290025053382659
324	pre-enc	-0.341231992653277
324	post-rec	-0.391914313196808
324	post-rem	-0.208901347981834
325	pre-enc	-0.133615381328673
325	post-rec	-0.261615677624361
325	post-rem	-0.149780754278825
326	pre-enc	-0.300402368646095
326	post-rec	-0.246214215701527
326	post-rem	-0.173877850257314
327	pre-enc	-0.151331055990917
327	post-rec	-0.103191248325216
327	post-rem	-0.0994332638074159
328	pre-enc	-0.166477672041507
328	post-rec	0.234543606362856
328	post-rem	-0.0628523169983858
