# Supplementary material for: Integration of overlapping sequences emerges with consolidation through medial prefrontal cortex neural ensembles and hippocampal–cortical connectivity
Source: eLife. 2024 Nov 15;13:e84359. doi: 10.7554/eLife.84359 (PMC11567667; doi:10.7554/eLife.84359)
Supplement: Figure 4—figure supplement 2—source data 2. [file elife-84359-fig4-figsupp2-data2.csv]

subj	day	r	median_rt_C1C2
302	Recent	0.169277889677296	-0.0185000000000001
302	Remote	-0.046349534086925	0.1585
303	Recent	-0.127124523859474	-0.0525000000000001
303	Remote	0.197287859484141	-0.00550000000000006
304	Recent	-0.0326513379361992	0.0864999999999999
304	Remote	-0.15033142717548	0.051
306	Recent	0.063125326145067	0.104
306	Remote	-0.141989248582079	0.0995
308	Recent	0.21659618240847	0.05
308	Remote	0.09133381549627	-0.00800000000000001
309	Recent	0.01053544889817	-0.0765
309	Remote	-0.220969506054516	0.0105
310	Recent	-0.12854501618482	0.0145
310	Remote	0.0857354551626605	0.0645
311	Recent	0.0658256517013651	-0.119
311	Remote	-0.051007634097268	0.056
312	Recent	0.0461600167756205	0.0205
312	Remote	-0.301394133804524	-0.0955
313	Recent	0.284946117603736	-0.0205
313	Remote	0.182625608249875	0.0995
314	Recent	-0.076108075981999	0.0845
314	Remote	0.070990726659725	-0.0559999999999999
316	Recent	0.193035510503375	-0.0185
316	Remote	0.106143967927812	0.153
317	Recent	0.024832237448489	0.051
317	Remote	0.189380524021903	-0.023
318	Recent	-0.196532391851698	-0.0115
318	Remote	0.132504936295573	-0.085
319	Recent	0.419533025321323	0.0625
319	Remote	-0.045189656532571	0.0509999999999999
320	Recent	0.437483664827418	0.0389999999999999
320	Remote	0.539234312036485	0.1275
322	Recent	0.086665730671988	0.0639999999999999
322	Remote	-0.147484626010161	0.00949999999999995
323	Recent	0.264935170851605	0.0585
323	Remote	0.110614644807529	0.0974999999999999
324	Recent	-0.0506823205435309	0.0315
324	Remote	0.132330644671443	0.03
325	Recent	-0.128000296295688	-0.0125000000000001
325	Remote	-0.016165372950152	0.0145000000000001
326	Recent	0.054188152944568	-0.1575
326	Remote	0.126524518388781	0.127
327	Recent	0.048139807665701	0.026
327	Remote	0.0518977921835011	0.155
328	Recent	0.401021278404363	-0.032
328	Remote	0.103625355043121	-0.0695
