# Supplementary material for: Integration of overlapping sequences emerges with consolidation through medial prefrontal cortex neural ensembles and hippocampal–cortical connectivity
Source: eLife. 2024 Nov 15;13:e84359. doi: 10.7554/eLife.84359 (PMC11567667; doi:10.7554/eLife.84359)
Supplement: Figure 5—source data 1. [file elife-84359-fig5-data1.csv]

subj	day	prepost	r	sim
302	Recent	Post	-0.494704200284804	-0.0671205830680267
302	Recent	Pre	-0.0413334458963129	0.15332713488754
302	Remote	Post	0.353844325344534	0.240397421189761
302	Remote	Pre	-0.0413334458963129	0.174363997638048
303	Recent	Post	0.0529509016515551	-0.171753938514269
303	Recent	Pre	0.10972862386789	0.000894445168835361
303	Remote	Post	0.174306174482904	-0.122797184983804
303	Remote	Pre	0.10972862386789	0.0805850632631214
304	Recent	Post	0.223598532024728	-0.164394379238155
304	Recent	Pre	0.252805390933938	9.38345395994863e-05
304	Remote	Post	-0.0335567063948414	-0.118348554031433
304	Remote	Pre	0.252805390933938	0.217345444142041
306	Recent	Post	-0.131274080414137	-0.0303644651951421
306	Recent	Pre	-0.363787252127685	-0.220907099937737
306	Remote	Post	0.0482104900776417	-0.049342899622626
306	Remote	Pre	-0.363787252127685	-0.0882491705104957
308	Recent	Post	-0.164654039074046	0.0153076770265447
308	Recent	Pre	0.196115521956027	-0.0357791840226551
308	Remote	Post	0.207407068069565	-0.240059057754503
308	Remote	Pre	0.196115521956027	0.0264329967066607
309	Recent	Post	0.0229959500956821	-0.031715655612589
309	Recent	Pre	0.0354920182900086	-0.270372149456275
309	Remote	Post	0.111402918474238	-0.135330226038637
309	Remote	Pre	0.0354920182900086	0.29104227021674
310	Recent	Post	0.0844308837002912	-0.165456610905348
310	Recent	Pre	-0.247397910712381	0.022768440834338
310	Remote	Post	-0.0848521505656564	-0.0703120102214458
310	Remote	Pre	-0.247397910712381	-0.0522163233224936
311	Recent	Post	0.157806620766669	-0.0184978693241518
311	Recent	Pre	-0.0185870949461958	-0.279768119882256
311	Remote	Post	0.158474325913489	-0.0749831893973877
311	Remote	Pre	-0.0185870949461958	-0.0676631710036006
312	Recent	Post	0.17039045255534	0.304945049470092
312	Recent	Pre	0.000265131017959878	0.0544561944559816
312	Remote	Post	-0.212788851226147	0.000316092552677426
312	Remote	Pre	0.000265131017959878	0.0700419537002736
313	Recent	Post	-0.104712224703356	-0.00530601398335387
313	Recent	Pre	-0.502569546637347	0.196365691264109
313	Remote	Post	0.0410002227797147	0.149454794964889
313	Remote	Pre	-0.502569546637347	0.0109877769186171
314	Recent	Post	-0.0512354949173809	-0.0930829754869234
314	Recent	Pre	-0.0740359223811892	0.174558337860366
314	Remote	Post	0.0251578843537428	-0.153306657570429
314	Remote	Pre	-0.0740359223811892	-0.0281358563545027
316	Recent	Post	-0.236011106268363	0.0258258316368278
316	Recent	Pre	-0.0336999585025596	0.0986897637762948
316	Remote	Post	-0.100863661184098	0.109033504547854
316	Remote	Pre	-0.0336999585025596	-0.0167236939753562
317	Recent	Post	-0.183935030279963	0.109813692155419
317	Recent	Pre	-0.0312469609490263	0.0334784086635677
317	Remote	Post	0.133980399680583	-0.0909390630715083
317	Remote	Pre	-0.0312469609490263	0.0906403093825666
318	Recent	Post	-0.00780166444233162	-0.0957447944443046
318	Recent	Pre	-0.189273461984137	0.200522719284979
318	Remote	Post	-0.0991337634209062	-0.250075813306416
318	Remote	Pre	-0.189273461984137	0.1570056400664
319	Recent	Post	-0.203226618543708	0.0810164408928947
319	Recent	Pre	-0.109669238656988	-0.119569942783101
319	Remote	Post	-0.021411680177472	0.131710934926755
319	Remote	Pre	-0.109669238656988	0.233788238061288
320	Recent	Post	0.0829027735167428	-0.00777163470576391
320	Recent	Pre	-0.303544225002065	0.19965386503446
320	Remote	Post	0.335503954678701	-0.0869370906127432
320	Remote	Pre	-0.303544225002065	0.00307873871772772
322	Recent	Post	0.288418636053579	-0.325082502418184
322	Recent	Pre	-0.224898784698949	-0.0638587273960641
322	Remote	Post	0.0784589819566835	-0.152328353104348
322	Remote	Pre	-0.224898784698949	0.123081795663109
323	Recent	Post	0.120429564072225	0.157777171718269
323	Recent	Pre	-0.105022559046152	0.39853008912164
323	Remote	Post	-0.010405198162391	-0.17366851047272
323	Remote	Pre	-0.105022559046152	0.0847493341402153
324	Recent	Post	-0.123489195260294	-0.0782829391696545
324	Recent	Pre	-0.0365785873713659	0.114259259507261
324	Remote	Post	-0.12271394738336	-0.281413346937803
324	Remote	Pre	-0.0365785873713659	-0.0838342420920978
325	Recent	Post	-0.334829076831358	-0.042863087846832
325	Recent	Pre	0.0141001486951844	0.0107789105234722
325	Remote	Post	0.130342513873293	0.239602914443132
325	Remote	Pre	0.0141001486951844	0.155007627168133
326	Recent	Post	0.109168265468531	0.0959154156554957
326	Recent	Pre	0.0107906066542937	-0.217788964342734
326	Remote	Post	0.297900075462525	-0.209627177639982
326	Remote	Pre	0.0107906066542937	-0.104109042353223
327	Recent	Post	0.127137253666982	-0.11072733751312
327	Recent	Pre	-0.320052202145379	0.0453898056948106
327	Remote	Post	-0.0150076226372294	0.155681733534851
327	Remote	Pre	-0.320052202145379	-0.0035972605765744
328	Recent	Post	0.272351590517455	0.100170948519922
328	Recent	Pre	0.219982381693481	0.230865473823498
328	Remote	Post	-0.0737222278208555	-0.252742078193873
328	Remote	Pre	0.219982381693481	-0.0624392122507901
