# Supplementary material for: Integration of overlapping sequences emerges with consolidation through medial prefrontal cortex neural ensembles and hippocampal–cortical connectivity
Source: eLife. 2024 Nov 15;13:e84359. doi: 10.7554/eLife.84359 (PMC11567667; doi:10.7554/eLife.84359)
Supplement: Figure 5—source data 2. [file elife-84359-fig5-data2.csv]

subj	day	r	sim
302	Recent	-0.453370754388491	-0.141029306508642
302	Remote	0.395177771240847	0.110666818433604
303	Recent	-0.0567777222163349	-0.126427111099038
303	Remote	0.064577550615014	-0.14366270189935
304	Recent	-0.02920685890921	-0.151116749210471
304	Remote	-0.286362097328779	-0.200127128480653
306	Recent	0.232513171713548	0.115326514834093
306	Remote	0.411997742205327	0.0329501744863499
308	Recent	-0.360769561030073	0.034143977778942
308	Remote	0.011291546113538	-0.234275097340799
309	Recent	-0.0124960681943265	0.0691704960283942
309	Remote	0.0759109001842294	-0.316473505585311
310	Recent	0.331828794412672	-0.144190722459754
310	Remote	0.162545760146725	-0.0164567606926725
311	Recent	0.176393715712865	0.0932459175127155
311	Remote	0.177061420859685	-0.00826520757337881
312	Recent	0.17012532153738	0.185254524287239
312	Remote	-0.213053982244107	-0.0425654725089321
313	Recent	0.397857321933991	-0.103780911724651
313	Remote	0.543569769417062	0.0887230177050959
314	Recent	0.0228004274638083	-0.18077322038641
314	Remote	0.099193806734932	-0.108448639089116
316	Recent	-0.202311147765803	-0.0254319465019438
316	Remote	-0.0671637026815384	0.111165802140093
317	Recent	-0.152688069330937	0.0746080803219137
317	Remote	0.165227360629609	-0.120156198589769
318	Recent	0.181471797541805	-0.153592637842505
318	Remote	0.0901396985632308	-0.258078696690974
319	Recent	-0.09355737988672	0.127670102980656
319	Remote	0.088257558479516	-0.0327400248669422
320	Recent	0.386446998518808	-0.107303456032448
320	Remote	0.639048179680766	-0.0770938468555263
322	Recent	0.513317420752528	-0.212254497475909
322	Remote	0.303357766655633	-0.198322722634522
323	Recent	0.225452123118377	-0.0954087560981581
323	Remote	0.094617360883761	-0.178300006273294
324	Recent	-0.0869106078889281	-0.100605388506399
324	Remote	-0.0861353600119941	-0.26089972423439
325	Recent	-0.348929225526542	-0.0315196428243791
325	Remote	0.116242365178109	0.0975043922653601
326	Recent	0.0983776588142373	0.221687413641497
326	Remote	0.287109468808231	-0.0616989854239425
327	Recent	0.447189455812361	-0.10118551170055
327	Remote	0.30504457950815	0.150046267951893
328	Recent	0.052369208823974	-0.122353355567743
328	Remote	-0.293704609514337	-0.183044050846385
