# Supplementary material for: Integration of overlapping sequences emerges with consolidation through medial prefrontal cortex neural ensembles and hippocampal–cortical connectivity
Source: eLife. 2024 Nov 15;13:e84359. doi: 10.7554/eLife.84359 (PMC11567667; doi:10.7554/eLife.84359)
Supplement: Figure 5—source data 3. [file elife-84359-fig5-data3.csv]

subj	z_rest	z_sim	median_rt_C1C2
302	0.417921271313495	0.111121951774302	0.1585
303	0.0646675442938001	-0.144663474551439	-0.00550000000000006
304	-0.294598869632164	-0.202864983062932	0.051
306	0.438015015684534	0.0329621070824465	0.0995
308	0.0112920260372496	-0.238708070343882	-0.00800000000000001
309	0.076057217704017	-0.327723217786782	0.0105
310	0.164000438514284	-0.0164582465680479	0.0645
311	0.17894736135183	-0.00826539578994319	0.056
312	-0.216368378703894	-0.0425912074746594	-0.0955
313	0.609208596087595	0.0889569259776452	0.0995
314	0.0995210772287453	-0.108876823422558	-0.0559999999999999
316	-0.0672649678969836	0.111627150664714	0.153
317	0.166756053351445	-0.120739512135787	-0.023
318	0.0903850290043796	-0.264048907489831	-0.085
319	0.0884877931844067	-0.0327517305078922	0.0509999999999999
320	0.756563243191832	-0.0772471286055357	0.1275
322	0.313213563504482	-0.200985998658876	0.00949999999999995
323	0.0949012395350433	-0.180226324370352	0.0974999999999999
324	-0.0863493347141355	-0.267073604536498	0.03
325	0.116770218084127	0.0978151617931283	0.0145000000000001
326	0.295413192695715	-0.0617774559086289	0.127
327	0.315072389692821	0.151187769215679	0.155
328	-0.302615810927594	-0.185130462119954	-0.0695
